# Supplementary material for: Genome landscape and genetic architecture of recombination in domestic goats (Capra hircus)
Source: Genet Sel Evol. 2025 Oct 16;57:57. doi: 10.1186/s12711-025-01001-0 (PMC12532432; doi:10.1186/s12711-025-01001-0)
Supplement: Supplementary file 4 — Additional file 4: Table S4. Sex-specific estimated recombination rates for each 1Mb interval of the autosomal goat genome. [file 12711_2025_1001_MOESM4_ESM.xls]

## Sheet: Table S4
sex	interval	chrom	left	right	mid	recomb_rate
M	1:0-1000000	1	0	1e+06	500000	2.37031172037725
F	1:0-1000000	1	0	1e+06	500000	1.68138173252621
M	1:1000000-2000000	1	1e+06	2e+06	1500000	2.91943903310985
F	1:1000000-2000000	1	1e+06	2e+06	1500000	1.35196794338603
M	1:10000000-11000000	1	1e+07	1.1e+07	10500000	1.49084625052367
F	1:10000000-11000000	1	1e+07	1.1e+07	10500000	1.29274300392051
M	1:100000000-101000000	1	1e+08	1.01e+08	100500000	0.932775784010488
F	1:100000000-101000000	1	1e+08	1.01e+08	100500000	1.4660565093957
M	1:101000000-102000000	1	1.01e+08	1.02e+08	101500000	0.510469822205344
F	1:101000000-102000000	1	1.01e+08	1.02e+08	101500000	0.953686629714749
M	1:102000000-103000000	1	1.02e+08	1.03e+08	102500000	0.391717677667459
F	1:102000000-103000000	1	1.02e+08	1.03e+08	102500000	0.994719480870621
M	1:103000000-104000000	1	1.03e+08	1.04e+08	103500000	0.551196199319202
F	1:103000000-104000000	1	1.03e+08	1.04e+08	103500000	0.981538461538461
M	1:104000000-105000000	1	1.04e+08	1.05e+08	104500000	0.499822535038137
F	1:104000000-105000000	1	1.04e+08	1.05e+08	104500000	1.08307962687576
M	1:105000000-106000000	1	1.05e+08	1.06e+08	105500000	1.03697600519044
F	1:105000000-106000000	1	1.05e+08	1.06e+08	105500000	1.66220900365013
M	1:106000000-107000000	1	1.06e+08	1.07e+08	106500000	0.765037408067248
F	1:106000000-107000000	1	1.06e+08	1.07e+08	106500000	1.07982154927673
M	1:107000000-108000000	1	1.07e+08	1.08e+08	107500000	1.0094174468409
F	1:107000000-108000000	1	1.07e+08	1.08e+08	107500000	1.35928890090577
M	1:108000000-109000000	1	1.08e+08	1.09e+08	108500000	0.734727735779093
F	1:108000000-109000000	1	1.08e+08	1.09e+08	108500000	1.13205083141814
M	1:109000000-110000000	1	1.09e+08	1.1e+08	109500000	1.43062564946681
F	1:109000000-110000000	1	1.09e+08	1.1e+08	109500000	1.3742544274706
M	1:11000000-12000000	1	1.1e+07	1.2e+07	11500000	1.18128289668014
F	1:11000000-12000000	1	1.1e+07	1.2e+07	11500000	1.24764363931324
M	1:110000000-111000000	1	1.1e+08	1.11e+08	110500000	1.16207537132305
F	1:110000000-111000000	1	1.1e+08	1.11e+08	110500000	1.17335676625659
M	1:111000000-112000000	1	1.11e+08	1.12e+08	111500000	0.656479730123009
F	1:111000000-112000000	1	1.11e+08	1.12e+08	111500000	1.17538461538462
M	1:112000000-113000000	1	1.12e+08	1.13e+08	112500000	0.915578777958365
F	1:112000000-113000000	1	1.12e+08	1.13e+08	112500000	1.39026362038664
M	1:113000000-114000000	1	1.13e+08	1.14e+08	113500000	1.18547652802013
F	1:113000000-114000000	1	1.13e+08	1.14e+08	113500000	1.32838988779235
M	1:114000000-115000000	1	1.14e+08	1.15e+08	114500000	1.01963674224802
F	1:114000000-115000000	1	1.14e+08	1.15e+08	114500000	1.11252399621468
M	1:115000000-116000000	1	1.15e+08	1.16e+08	115500000	1.31494128799674
F	1:115000000-116000000	1	1.15e+08	1.16e+08	115500000	1.10655941597945
M	1:116000000-117000000	1	1.16e+08	1.17e+08	116500000	1.36234722647908
F	1:116000000-117000000	1	1.16e+08	1.17e+08	116500000	1.38230634040828
M	1:117000000-118000000	1	1.17e+08	1.18e+08	117500000	1.14902966147744
F	1:117000000-118000000	1	1.17e+08	1.18e+08	117500000	1.27943220224415
M	1:118000000-119000000	1	1.18e+08	1.19e+08	118500000	1.12211909445654
F	1:118000000-119000000	1	1.18e+08	1.19e+08	118500000	1.18478842774098
M	1:119000000-120000000	1	1.19e+08	1.2e+08	119500000	0.668670474022752
F	1:119000000-120000000	1	1.19e+08	1.2e+08	119500000	1.4902392861971
M	1:12000000-13000000	1	1.2e+07	1.3e+07	12500000	0.94924635178872
F	1:12000000-13000000	1	1.2e+07	1.3e+07	12500000	1.18986345815872
M	1:120000000-121000000	1	1.2e+08	1.21e+08	120500000	0.795424212489056
F	1:120000000-121000000	1	1.2e+08	1.21e+08	120500000	0.914340949033392
M	1:121000000-122000000	1	1.21e+08	1.22e+08	121500000	0.958027908400403
F	1:121000000-122000000	1	1.21e+08	1.22e+08	121500000	1.16790050020278
M	1:122000000-123000000	1	1.22e+08	1.23e+08	122500000	1.01243862500473
F	1:122000000-123000000	1	1.22e+08	1.23e+08	122500000	1.0575828038394
M	1:123000000-124000000	1	1.23e+08	1.24e+08	123500000	1.34818584814616
F	1:123000000-124000000	1	1.23e+08	1.24e+08	123500000	1.82235230498851
M	1:124000000-125000000	1	1.24e+08	1.25e+08	124500000	1.52869335723412
F	1:124000000-125000000	1	1.24e+08	1.25e+08	124500000	1.37174530214952
M	1:125000000-126000000	1	1.25e+08	1.26e+08	125500000	1.24079003656348
F	1:125000000-126000000	1	1.25e+08	1.26e+08	125500000	1.57912396917669
M	1:126000000-127000000	1	1.26e+08	1.27e+08	126500000	1.07664308743446
F	1:126000000-127000000	1	1.26e+08	1.27e+08	126500000	1.20901176152494
M	1:127000000-128000000	1	1.27e+08	1.28e+08	127500000	1.33314274376833
F	1:127000000-128000000	1	1.27e+08	1.28e+08	127500000	1.065253481141
M	1:128000000-129000000	1	1.28e+08	1.29e+08	128500000	1.13071978949204
F	1:128000000-129000000	1	1.28e+08	1.29e+08	128500000	1.24851155874003
M	1:129000000-130000000	1	1.29e+08	1.3e+08	129500000	0.661936871488716
F	1:129000000-130000000	1	1.29e+08	1.3e+08	129500000	1.24383398675139
M	1:13000000-14000000	1	1.3e+07	1.4e+07	13500000	1.08965766873033
F	1:13000000-14000000	1	1.3e+07	1.4e+07	13500000	1.42379613356767
M	1:130000000-131000000	1	1.3e+08	1.31e+08	130500000	0.608506819472099
F	1:130000000-131000000	1	1.3e+08	1.31e+08	130500000	1.21161011220765
M	1:131000000-132000000	1	1.31e+08	1.32e+08	131500000	0.551777183457673
F	1:131000000-132000000	1	1.31e+08	1.32e+08	131500000	0.855214276057861
M	1:132000000-133000000	1	1.32e+08	1.33e+08	132500000	0.690803504397482
F	1:132000000-133000000	1	1.32e+08	1.33e+08	132500000	0.840281195079086
M	1:133000000-134000000	1	1.33e+08	1.34e+08	133500000	1.49569593678768
F	1:133000000-134000000	1	1.33e+08	1.34e+08	133500000	1.37598756252535
M	1:134000000-135000000	1	1.34e+08	1.35e+08	134500000	0.833682776613345
F	1:134000000-135000000	1	1.34e+08	1.35e+08	134500000	1.3358902257672
M	1:135000000-136000000	1	1.35e+08	1.36e+08	135500000	1.56273272653663
F	1:135000000-136000000	1	1.35e+08	1.36e+08	135500000	1.3369825604975
M	1:136000000-137000000	1	1.36e+08	1.37e+08	136500000	1.06785020480131
F	1:136000000-137000000	1	1.36e+08	1.37e+08	136500000	1.2140083817764
M	1:137000000-138000000	1	1.37e+08	1.38e+08	137500000	1.20889624805089
F	1:137000000-138000000	1	1.37e+08	1.38e+08	137500000	1.48715965932134
M	1:138000000-139000000	1	1.38e+08	1.39e+08	138500000	0.668989356857276
F	1:138000000-139000000	1	1.38e+08	1.39e+08	138500000	1.12989319994592
M	1:139000000-140000000	1	1.39e+08	1.4e+08	139500000	1.29780984705649
F	1:139000000-140000000	1	1.39e+08	1.4e+08	139500000	1.35007705826686
M	1:14000000-15000000	1	1.4e+07	1.5e+07	14500000	0.951463070644978
F	1:14000000-15000000	1	1.4e+07	1.5e+07	14500000	1.51474111126132
M	1:140000000-141000000	1	1.4e+08	1.41e+08	140500000	2.02970784906825
F	1:140000000-141000000	1	1.4e+08	1.41e+08	140500000	1.46187914019197
M	1:141000000-142000000	1	1.41e+08	1.42e+08	141500000	1.37246743447683
F	1:141000000-142000000	1	1.41e+08	1.42e+08	141500000	1.05823982695687
M	1:142000000-143000000	1	1.42e+08	1.43e+08	142500000	2.09587857673302
F	1:142000000-143000000	1	1.42e+08	1.43e+08	142500000	1.79397052859267
M	1:143000000-144000000	1	1.43e+08	1.44e+08	143500000	1.25943741384154
F	1:143000000-144000000	1	1.43e+08	1.44e+08	143500000	1.28386102473976
M	1:144000000-145000000	1	1.44e+08	1.45e+08	144500000	1.26167943935207
F	1:144000000-145000000	1	1.44e+08	1.45e+08	144500000	1.33482856470482
M	1:145000000-146000000	1	1.45e+08	1.46e+08	145500000	0.836383386522459
F	1:145000000-146000000	1	1.45e+08	1.46e+08	145500000	1.30484561213434
M	1:146000000-147000000	1	1.46e+08	1.47e+08	146500000	1.62713758665207
F	1:146000000-147000000	1	1.46e+08	1.47e+08	146500000	1.92114301191766
M	1:147000000-148000000	1	1.47e+08	1.48e+08	147500000	2.42675219606311
F	1:147000000-148000000	1	1.47e+08	1.48e+08	147500000	2.63925459674237
M	1:148000000-149000000	1	1.48e+08	1.49e+08	148500000	1.48475838624443
F	1:148000000-149000000	1	1.48e+08	1.49e+08	148500000	1.3423199023199
M	1:149000000-150000000	1	1.49e+08	1.5e+08	149500000	1.9229539046208
F	1:149000000-150000000	1	1.49e+08	1.5e+08	149500000	1.68515533848867
M	1:15000000-16000000	1	1.5e+07	1.6e+07	15500000	1.1124788287682
F	1:15000000-16000000	1	1.5e+07	1.6e+07	15500000	1.43964309855347
M	1:150000000-151000000	1	1.5e+08	1.51e+08	150500000	3.31647083527097
F	1:150000000-151000000	1	1.5e+08	1.51e+08	150500000	1.66042792083359
M	1:151000000-152000000	1	1.51e+08	1.52e+08	151500000	2.50242400069015
F	1:151000000-152000000	1	1.51e+08	1.52e+08	151500000	1.01592094174287
M	1:152000000-153000000	1	1.52e+08	1.53e+08	152500000	2.56884234552931
F	1:152000000-153000000	1	1.52e+08	1.53e+08	152500000	1.17534144053253
M	1:153000000-154000000	1	1.53e+08	1.54e+08	153500000	2.80516479614496
F	1:153000000-154000000	1	1.53e+08	1.54e+08	153500000	1.25622289096585
M	1:154000000-155000000	1	1.54e+08	1.55e+08	154500000	1.50405217872158
F	1:154000000-155000000	1	1.54e+08	1.55e+08	154500000	0.896115548588753
M	1:155000000-156000000	1	1.55e+08	1.56e+08	155500000	4.80259542723875
F	1:155000000-156000000	1	1.55e+08	1.56e+08	155500000	0.966035239177906
M	1:156000000-157000000	1	1.56e+08	1.57e+08	156500000	3.60841365181372
F	1:156000000-157000000	1	1.56e+08	1.57e+08	156500000	0.850698629647638
M	1:157000000-158000000	1	1.57e+08	1.58e+08	157500000	1.2001878602646
F	1:157000000-158000000	1	1.57e+08	1.58e+08	157500000	1.11912865809455
M	1:16000000-17000000	1	1.6e+07	1.7e+07	16500000	0.664773304503486
F	1:16000000-17000000	1	1.6e+07	1.7e+07	16500000	1.45721779099635
M	1:17000000-18000000	1	1.7e+07	1.8e+07	17500000	0.638074819971913
F	1:17000000-18000000	1	1.7e+07	1.8e+07	17500000	1.20275246721644
M	1:18000000-19000000	1	1.8e+07	1.9e+07	18500000	1.38221789714156
F	1:18000000-19000000	1	1.8e+07	1.9e+07	18500000	1.0938569690415
M	1:19000000-20000000	1	1.9e+07	2e+07	19500000	1.1905960281091
F	1:19000000-20000000	1	1.9e+07	2e+07	19500000	1.10741381641206
M	1:2000000-3000000	1	2e+06	3e+06	2500000	3.27446424292157
F	1:2000000-3000000	1	2e+06	3e+06	2500000	1.31713610191241
M	1:20000000-21000000	1	2e+07	2.1e+07	20500000	1.38704857159156
F	1:20000000-21000000	1	2e+07	2.1e+07	20500000	1.44278491280249
M	1:21000000-22000000	1	2.1e+07	2.2e+07	21500000	1.16380270981454
F	1:21000000-22000000	1	2.1e+07	2.2e+07	21500000	1.59759632283358
M	1:22000000-23000000	1	2.2e+07	2.3e+07	22500000	1.33168968034308
F	1:22000000-23000000	1	2.2e+07	2.3e+07	22500000	1.98011626335001
M	1:23000000-24000000	1	2.3e+07	2.4e+07	23500000	0.931236503543293
F	1:23000000-24000000	1	2.3e+07	2.4e+07	23500000	1.53176152494254
M	1:24000000-25000000	1	2.4e+07	2.5e+07	24500000	0.647822318197026
F	1:24000000-25000000	1	2.4e+07	2.5e+07	24500000	1.03141543869136
M	1:25000000-26000000	1	2.5e+07	2.6e+07	25500000	2.05993442962248
F	1:25000000-26000000	1	2.5e+07	2.6e+07	25500000	1.93106124104366
M	1:26000000-27000000	1	2.6e+07	2.7e+07	26500000	0.915230564025165
F	1:26000000-27000000	1	2.6e+07	2.7e+07	26500000	1.17685277815331
M	1:27000000-28000000	1	2.7e+07	2.8e+07	27500000	1.04323734351233
F	1:27000000-28000000	1	2.7e+07	2.8e+07	27500000	1.53700148708936
M	1:28000000-29000000	1	2.8e+07	2.9e+07	28500000	0.708634280939246
F	1:28000000-29000000	1	2.8e+07	2.9e+07	28500000	1.39005542787616
M	1:29000000-30000000	1	2.9e+07	3e+07	29500000	0.823837533269592
F	1:29000000-30000000	1	2.9e+07	3e+07	29500000	1.25969717453022
M	1:3000000-4000000	1	3e+06	4e+06	3500000	3.93731625865524
F	1:3000000-4000000	1	3e+06	4e+06	3500000	1.15117610144864
M	1:30000000-31000000	1	3e+07	3.1e+07	30500000	0.531387079980934
F	1:30000000-31000000	1	3e+07	3.1e+07	30500000	0.862468568338515
M	1:31000000-32000000	1	3.1e+07	3.2e+07	31500000	0.620793602143907
F	1:31000000-32000000	1	3.1e+07	3.2e+07	31500000	1.2085385967284
M	1:32000000-33000000	1	3.2e+07	3.3e+07	32500000	0.857856263963664
F	1:32000000-33000000	1	3.2e+07	3.3e+07	32500000	1.40493984047587
M	1:33000000-34000000	1	3.3e+07	3.4e+07	33500000	1.10281367440796
F	1:33000000-34000000	1	3.3e+07	3.4e+07	33500000	1.36280654319319
M	1:34000000-35000000	1	3.4e+07	3.5e+07	34500000	0.89055214803834
F	1:34000000-35000000	1	3.4e+07	3.5e+07	34500000	1.09554684331486
M	1:35000000-36000000	1	3.5e+07	3.6e+07	35500000	1.26585004292129
F	1:35000000-36000000	1	3.5e+07	3.6e+07	35500000	1.31711775043936
M	1:36000000-37000000	1	3.6e+07	3.7e+07	36500000	1.03991537037873
F	1:36000000-37000000	1	3.6e+07	3.7e+07	36500000	1.01998648100581
M	1:37000000-38000000	1	3.7e+07	3.8e+07	37500000	0.713079249095275
F	1:37000000-38000000	1	3.7e+07	3.8e+07	37500000	0.977650398810326
M	1:38000000-39000000	1	3.8e+07	3.9e+07	38500000	0.672810373396862
F	1:38000000-39000000	1	3.8e+07	3.9e+07	38500000	1.21487359740435
M	1:39000000-40000000	1	3.9e+07	4e+07	39500000	0.598079918659179
F	1:39000000-40000000	1	3.9e+07	4e+07	39500000	0.993886710828713
M	1:4000000-5000000	1	4e+06	5e+06	4500000	2.92697102260491
F	1:4000000-5000000	1	4e+06	5e+06	4500000	1.48076993991029
M	1:40000000-41000000	1	4e+07	4.1e+07	40500000	0.569258347060411
F	1:40000000-41000000	1	4e+07	4.1e+07	40500000	1.26551304582939
M	1:41000000-42000000	1	4.1e+07	4.2e+07	41500000	0.435731633902809
F	1:41000000-42000000	1	4.1e+07	4.2e+07	41500000	0.971877788292551
M	1:42000000-43000000	1	4.2e+07	4.3e+07	42500000	0.643582382613644
F	1:42000000-43000000	1	4.2e+07	4.3e+07	42500000	1.08614843855617
M	1:43000000-44000000	1	4.3e+07	4.4e+07	43500000	0.852075627751775
F	1:43000000-44000000	1	4.3e+07	4.4e+07	43500000	1.00486413410842
M	1:44000000-45000000	1	4.4e+07	4.5e+07	44500000	1.0402861744619
F	1:44000000-45000000	1	4.4e+07	4.5e+07	44500000	1.24941462755171
M	1:45000000-46000000	1	4.5e+07	4.6e+07	45500000	1.18548548267417
F	1:45000000-46000000	1	4.5e+07	4.6e+07	45500000	1.43487630120319
M	1:46000000-47000000	1	4.6e+07	4.7e+07	46500000	0.931490180611302
F	1:46000000-47000000	1	4.6e+07	4.7e+07	46500000	1.91357307016357
M	1:47000000-48000000	1	4.7e+07	4.8e+07	47500000	0.616382417455388
F	1:47000000-48000000	1	4.7e+07	4.8e+07	47500000	1.0599783696093
M	1:48000000-49000000	1	4.8e+07	4.9e+07	48500000	0.703791034193346
F	1:48000000-49000000	1	4.8e+07	4.9e+07	48500000	1.2942625388671
M	1:49000000-50000000	1	4.9e+07	5e+07	49500000	0.801018429085042
F	1:49000000-50000000	1	4.9e+07	5e+07	49500000	1.13566851426254
M	1:5000000-6000000	1	5e+06	6e+06	5500000	2.24899277050263
F	1:5000000-6000000	1	5e+06	6e+06	5500000	1.2158428968875
M	1:50000000-51000000	1	5e+07	5.1e+07	50500000	1.05630442241871
F	1:50000000-51000000	1	5e+07	5.1e+07	50500000	0.974349060429905
M	1:51000000-52000000	1	5.1e+07	5.2e+07	51500000	0.930541597827765
F	1:51000000-52000000	1	5.1e+07	5.2e+07	51500000	1.40391239691767
M	1:52000000-53000000	1	5.2e+07	5.3e+07	52500000	0.949268628631367
F	1:52000000-53000000	1	5.2e+07	5.3e+07	52500000	1.32881979180749
M	1:53000000-54000000	1	5.3e+07	5.4e+07	53500000	0.630506756082957
F	1:53000000-54000000	1	5.3e+07	5.4e+07	53500000	1.17936190347438
M	1:54000000-55000000	1	5.4e+07	5.5e+07	54500000	1.02336432050661
F	1:54000000-55000000	1	5.4e+07	5.5e+07	54500000	1.48426118696769
M	1:55000000-56000000	1	5.5e+07	5.6e+07	55500000	1.14977635751538
F	1:55000000-56000000	1	5.5e+07	5.6e+07	55500000	1.25489252399621
M	1:56000000-57000000	1	5.6e+07	5.7e+07	56500000	0.986595086418517
F	1:56000000-57000000	1	5.6e+07	5.7e+07	56500000	1.44347978910369
M	1:57000000-58000000	1	5.7e+07	5.8e+07	57500000	1.24233084760278
F	1:57000000-58000000	1	5.7e+07	5.8e+07	57500000	1.63370826010545
M	1:58000000-59000000	1	5.8e+07	5.9e+07	58500000	1.40400427706839
F	1:58000000-59000000	1	5.8e+07	5.9e+07	58500000	1.17134784372043
M	1:59000000-60000000	1	5.9e+07	6e+07	59500000	1.49318652585066
F	1:59000000-60000000	1	5.9e+07	6e+07	59500000	1.46907124509937
M	1:6000000-7000000	1	6e+06	7e+06	6500000	2.41113014984286
F	1:6000000-7000000	1	6e+06	7e+06	6500000	1.43247262296078
M	1:60000000-61000000	1	6e+07	6.1e+07	60500000	1.43791982572615
F	1:60000000-61000000	1	6e+07	6.1e+07	60500000	1.58735703663648
M	1:61000000-62000000	1	6.1e+07	6.2e+07	61500000	1.00774536871399
F	1:61000000-62000000	1	6.1e+07	6.2e+07	61500000	1.49833716371502
M	1:62000000-63000000	1	6.2e+07	6.3e+07	62500000	1.33895054710901
F	1:62000000-63000000	1	6.2e+07	6.3e+07	62500000	1.20397728808976
M	1:63000000-64000000	1	6.3e+07	6.4e+07	63500000	1.27097475072482
F	1:63000000-64000000	1	6.3e+07	6.4e+07	63500000	1.25554413951602
M	1:64000000-65000000	1	6.4e+07	6.5e+07	64500000	0.658927606913482
F	1:64000000-65000000	1	6.4e+07	6.5e+07	64500000	1.49533865080438
M	1:65000000-66000000	1	6.5e+07	6.6e+07	65500000	0.535447608557882
F	1:65000000-66000000	1	6.5e+07	6.6e+07	65500000	1.30762471272137
M	1:66000000-67000000	1	6.6e+07	6.7e+07	66500000	0.787053442596394
F	1:66000000-67000000	1	6.6e+07	6.7e+07	66500000	1.07782344193592
M	1:67000000-68000000	1	6.7e+07	6.8e+07	67500000	1.18623482440534
F	1:67000000-68000000	1	6.7e+07	6.8e+07	67500000	0.866199810734081
M	1:68000000-69000000	1	6.8e+07	6.9e+07	68500000	1.11295522713684
F	1:68000000-69000000	1	6.8e+07	6.9e+07	68500000	0.983071515479246
M	1:69000000-70000000	1	6.9e+07	7e+07	69500000	1.34690492558886
F	1:69000000-70000000	1	6.9e+07	7e+07	69500000	1.05146410707043
M	1:7000000-8000000	1	7e+06	8e+06	7500000	2.66637685891466
F	1:7000000-8000000	1	7e+06	8e+06	7500000	1.52379025341963
M	1:70000000-71000000	1	7e+07	7.1e+07	70500000	0.805693165523117
F	1:70000000-71000000	1	7e+07	7.1e+07	70500000	1.15361362714614
M	1:71000000-72000000	1	7.1e+07	7.2e+07	71500000	0.529344197770861
F	1:71000000-72000000	1	7.1e+07	7.2e+07	71500000	0.845331891307287
M	1:72000000-73000000	1	7.2e+07	7.3e+07	72500000	1.56024894752288
F	1:72000000-73000000	1	7.2e+07	7.3e+07	72500000	1.08308503447343
M	1:73000000-74000000	1	7.3e+07	7.4e+07	73500000	1.45935624992114
F	1:73000000-74000000	1	7.3e+07	7.4e+07	73500000	1.0142760578613
M	1:74000000-75000000	1	7.4e+07	7.5e+07	74500000	0.922819429808334
F	1:74000000-75000000	1	7.4e+07	7.5e+07	74500000	1.31964039475463
M	1:75000000-76000000	1	7.5e+07	7.6e+07	75500000	1.119708867916
F	1:75000000-76000000	1	7.5e+07	7.6e+07	75500000	1.40494795187238
M	1:76000000-77000000	1	7.6e+07	7.7e+07	76500000	1.2475135571427
F	1:76000000-77000000	1	7.6e+07	7.7e+07	76500000	1.75274570771935
M	1:77000000-78000000	1	7.7e+07	7.8e+07	77500000	1.73576403346925
F	1:77000000-78000000	1	7.7e+07	7.8e+07	77500000	1.59753683925916
M	1:78000000-79000000	1	7.8e+07	7.9e+07	78500000	2.06508242555528
F	1:78000000-79000000	1	7.8e+07	7.9e+07	78500000	1.6206218737326
M	1:79000000-80000000	1	7.9e+07	8e+07	79500000	0.885433342165878
F	1:79000000-80000000	1	7.9e+07	8e+07	79500000	1.07951331620927
M	1:8000000-9000000	1	8e+06	9e+06	8500000	2.03781048441813
F	1:8000000-9000000	1	8e+06	9e+06	8500000	1.81915641476274
M	1:80000000-81000000	1	8e+07	8.1e+07	80500000	1.58099179305957
F	1:80000000-81000000	1	8e+07	8.1e+07	80500000	0.867959983777207
M	1:81000000-82000000	1	8.1e+07	8.2e+07	81500000	1.44238229616053
F	1:81000000-82000000	1	8.1e+07	8.2e+07	81500000	0.92705421116669
M	1:82000000-83000000	1	8.2e+07	8.3e+07	82500000	1.01719985526023
F	1:82000000-83000000	1	8.2e+07	8.3e+07	82500000	1.16855481952142
M	1:83000000-84000000	1	8.3e+07	8.4e+07	83500000	0.907558053632679
F	1:83000000-84000000	1	8.3e+07	8.4e+07	83500000	0.859172637555766
M	1:84000000-85000000	1	8.4e+07	8.5e+07	84500000	1.14234216302924
F	1:84000000-85000000	1	8.4e+07	8.5e+07	84500000	1.22143030958497
M	1:85000000-86000000	1	8.5e+07	8.6e+07	85500000	1.26543772180576
F	1:85000000-86000000	1	8.5e+07	8.6e+07	85500000	0.977144788427741
M	1:86000000-87000000	1	8.6e+07	8.7e+07	86500000	0.64759203247446
F	1:86000000-87000000	1	8.6e+07	8.7e+07	86500000	0.895911856157901
M	1:87000000-88000000	1	8.7e+07	8.8e+07	87500000	1.160092525998
F	1:87000000-88000000	1	8.7e+07	8.8e+07	87500000	1.30191428957685
M	1:88000000-89000000	1	8.8e+07	8.9e+07	88500000	1.29106838384369
F	1:88000000-89000000	1	8.8e+07	8.9e+07	88500000	0.889265918615655
M	1:89000000-90000000	1	8.9e+07	9e+07	89500000	1.03885485441971
F	1:89000000-90000000	1	8.9e+07	9e+07	89500000	1.28752467216439
M	1:9000000-10000000	1	9e+06	1e+07	9500000	0.733581942050756
F	1:9000000-10000000	1	9e+06	1e+07	9500000	1.11891036906854
M	1:90000000-91000000	1	9e+07	9.1e+07	90500000	1.13788274531784
F	1:90000000-91000000	1	9e+07	9.1e+07	90500000	1.48653508178992
M	1:91000000-92000000	1	9.1e+07	9.2e+07	91500000	0.897309248570206
F	1:91000000-92000000	1	9.1e+07	9.2e+07	91500000	1.56666486413411
M	1:92000000-93000000	1	9.2e+07	9.3e+07	92500000	0.878596260292255
F	1:92000000-93000000	1	9.2e+07	9.3e+07	92500000	1.51761524942544
M	1:93000000-94000000	1	9.3e+07	9.4e+07	93500000	0.900694718341533
F	1:93000000-94000000	1	9.3e+07	9.4e+07	93500000	1.20563471677707
M	1:94000000-95000000	1	9.4e+07	9.5e+07	94500000	0.700328228773502
F	1:94000000-95000000	1	9.4e+07	9.5e+07	94500000	1.14482898472354
M	1:95000000-96000000	1	9.5e+07	9.6e+07	95500000	1.28217946510595
F	1:95000000-96000000	1	9.5e+07	9.6e+07	95500000	0.878064080032446
M	1:96000000-97000000	1	9.6e+07	9.7e+07	96500000	1.11736539425103
F	1:96000000-97000000	1	9.6e+07	9.7e+07	96500000	1.53066107881574
M	1:97000000-98000000	1	9.7e+07	9.8e+07	97500000	1.05875372381323
F	1:97000000-98000000	1	9.7e+07	9.8e+07	97500000	1.38582127889685
M	1:98000000-99000000	1	9.8e+07	9.9e+07	98500000	1.51593887715965
F	1:98000000-99000000	1	9.8e+07	9.9e+07	98500000	1.4989725564418
M	1:99000000-100000000	1	9.9e+07	1e+08	99500000	1.50469366332048
F	1:99000000-100000000	1	9.9e+07	1e+08	99500000	1.64508043801542
M	2:0-1000000	2	0	1e+06	500000	1.30848314039724
F	2:0-1000000	2	0	1e+06	500000	0.87094114937458
M	2:1000000-2000000	2	1e+06	2e+06	1500000	3.67657419379742
F	2:1000000-2000000	2	1e+06	2e+06	1500000	1.09063925212579
M	2:10000000-11000000	2	1e+07	1.1e+07	10500000	1.41367099574623
F	2:10000000-11000000	2	1e+07	1.1e+07	10500000	1.10122393321582
M	2:100000000-101000000	2	1e+08	1.01e+08	100500000	1.09254256999575
F	2:100000000-101000000	2	1e+08	1.01e+08	100500000	1.29610536468553
M	2:101000000-102000000	2	1.01e+08	1.02e+08	101500000	0.663877333808732
F	2:101000000-102000000	2	1.01e+08	1.02e+08	101500000	1.02539328832275
M	2:102000000-103000000	2	1.02e+08	1.03e+08	102500000	0.751542366852364
F	2:102000000-103000000	2	1.02e+08	1.03e+08	102500000	1.47079577831731
M	2:103000000-104000000	2	1.03e+08	1.04e+08	103500000	1.23987391697611
F	2:103000000-104000000	2	1.03e+08	1.04e+08	103500000	1.2464301947872
M	2:104000000-105000000	2	1.04e+08	1.05e+08	104500000	1.34496254701009
F	2:104000000-105000000	2	1.04e+08	1.05e+08	104500000	1.25866398376958
M	2:105000000-106000000	2	1.05e+08	1.06e+08	105500000	1.28972808405609
F	2:105000000-106000000	2	1.05e+08	1.06e+08	105500000	1.50872773029124
M	2:106000000-107000000	2	1.06e+08	1.07e+08	106500000	0.999853230999734
F	2:106000000-107000000	2	1.06e+08	1.07e+08	106500000	1.16261460515959
M	2:107000000-108000000	2	1.07e+08	1.08e+08	107500000	0.91951051106349
F	2:107000000-108000000	2	1.07e+08	1.08e+08	107500000	1.69388365982639
M	2:108000000-109000000	2	1.08e+08	1.09e+08	108500000	1.52740856940951
F	2:108000000-109000000	2	1.08e+08	1.09e+08	108500000	1.43139765634528
M	2:109000000-110000000	2	1.09e+08	1.1e+08	109500000	1.29520331523298
F	2:109000000-110000000	2	1.09e+08	1.1e+08	109500000	1.18481779581158
M	2:11000000-12000000	2	1.1e+07	1.2e+07	11500000	2.06838683101324
F	2:11000000-12000000	2	1.1e+07	1.2e+07	11500000	1.22251970598996
M	2:110000000-111000000	2	1.1e+08	1.11e+08	110500000	1.10889112532272
F	2:110000000-111000000	2	1.1e+08	1.11e+08	110500000	1.01133025132759
M	2:111000000-112000000	2	1.11e+08	1.12e+08	111500000	1.19102567485491
F	2:111000000-112000000	2	1.11e+08	1.12e+08	111500000	1.26606135186972
M	2:112000000-113000000	2	1.12e+08	1.13e+08	112500000	1.5608225434683
F	2:112000000-113000000	2	1.12e+08	1.13e+08	112500000	1.57565880644339
M	2:113000000-114000000	2	1.13e+08	1.14e+08	113500000	1.15321669084142
F	2:113000000-114000000	2	1.13e+08	1.14e+08	113500000	1.36903692863715
M	2:114000000-115000000	2	1.14e+08	1.15e+08	114500000	1.25699395191925
F	2:114000000-115000000	2	1.14e+08	1.15e+08	114500000	1.31519883371581
M	2:115000000-116000000	2	1.15e+08	1.16e+08	115500000	1.15092763778863
F	2:115000000-116000000	2	1.15e+08	1.16e+08	115500000	1.11097437944147
M	2:116000000-117000000	2	1.16e+08	1.17e+08	116500000	1.55556350336261
F	2:116000000-117000000	2	1.16e+08	1.17e+08	116500000	1.54257713329121
M	2:117000000-118000000	2	1.17e+08	1.18e+08	117500000	1.38494933330433
F	2:117000000-118000000	2	1.17e+08	1.18e+08	117500000	1.60491568829614
M	2:118000000-119000000	2	1.18e+08	1.19e+08	118500000	1.55491071428572
F	2:118000000-119000000	2	1.18e+08	1.19e+08	118500000	1.39882595536635
M	2:119000000-120000000	2	1.19e+08	1.2e+08	119500000	1.96225153004694
F	2:119000000-120000000	2	1.19e+08	1.2e+08	119500000	2.03753007172869
M	2:12000000-13000000	2	1.2e+07	1.3e+07	12500000	4.36581939008934
F	2:12000000-13000000	2	1.2e+07	1.3e+07	12500000	1.50133036219111
M	2:120000000-121000000	2	1.2e+08	1.21e+08	120500000	1.84095767270394
F	2:120000000-121000000	2	1.2e+08	1.21e+08	120500000	1.84658706666223
M	2:121000000-122000000	2	1.21e+08	1.22e+08	121500000	2.65577744734424
F	2:121000000-122000000	2	1.21e+08	1.22e+08	121500000	2.03238323300185
M	2:122000000-123000000	2	1.22e+08	1.23e+08	122500000	1.44754168869227
F	2:122000000-123000000	2	1.22e+08	1.23e+08	122500000	1.4562338555005
M	2:123000000-124000000	2	1.23e+08	1.24e+08	123500000	1.38936353564733
F	2:123000000-124000000	2	1.23e+08	1.24e+08	123500000	1.41592665269787
M	2:124000000-125000000	2	1.24e+08	1.25e+08	124500000	1.27061643163493
F	2:124000000-125000000	2	1.24e+08	1.25e+08	124500000	0.989844901941222
M	2:125000000-126000000	2	1.25e+08	1.26e+08	125500000	1.04388935796431
F	2:125000000-126000000	2	1.25e+08	1.26e+08	125500000	1.24029667076861
M	2:126000000-127000000	2	1.26e+08	1.27e+08	126500000	1.67049107682968
F	2:126000000-127000000	2	1.26e+08	1.27e+08	126500000	1.85027050697886
M	2:127000000-128000000	2	1.27e+08	1.28e+08	127500000	1.56619304016034
F	2:127000000-128000000	2	1.27e+08	1.28e+08	127500000	1.5285861575814
M	2:128000000-129000000	2	1.28e+08	1.29e+08	128500000	2.54140037552916
F	2:128000000-129000000	2	1.28e+08	1.29e+08	128500000	2.00071506967772
M	2:129000000-130000000	2	1.29e+08	1.3e+08	129500000	2.60111531387714
F	2:129000000-130000000	2	1.29e+08	1.3e+08	129500000	1.42318350133684
M	2:13000000-14000000	2	1.3e+07	1.4e+07	13500000	1.22152350782937
F	2:13000000-14000000	2	1.3e+07	1.4e+07	13500000	0.881445327657121
M	2:130000000-131000000	2	1.3e+08	1.31e+08	130500000	2.52989039907983
F	2:130000000-131000000	2	1.3e+08	1.31e+08	130500000	2.04733091083643
M	2:131000000-132000000	2	1.31e+08	1.32e+08	131500000	3.15224890299383
F	2:131000000-132000000	2	1.31e+08	1.32e+08	131500000	1.87905763027577
M	2:132000000-133000000	2	1.32e+08	1.33e+08	132500000	2.37827753213735
F	2:132000000-133000000	2	1.32e+08	1.33e+08	132500000	1.2271790541837
M	2:133000000-134000000	2	1.33e+08	1.34e+08	133500000	3.14293195387124
F	2:133000000-134000000	2	1.33e+08	1.34e+08	133500000	1.12155894849373
M	2:134000000-135000000	2	1.34e+08	1.35e+08	134500000	1.68726602708482
F	2:134000000-135000000	2	1.34e+08	1.35e+08	134500000	0.766015515878504
M	2:135000000-136000000	2	1.35e+08	1.36e+08	135500000	1.36132033155235
F	2:135000000-136000000	2	1.35e+08	1.36e+08	135500000	0.772945727686599
M	2:136000000-137000000	2	1.36e+08	1.37e+08	136500000	0.613704414934253
F	2:136000000-137000000	2	1.36e+08	1.37e+08	136500000	1.02370505748904
M	2:14000000-15000000	2	1.4e+07	1.5e+07	14500000	1.18801307374427
F	2:14000000-15000000	2	1.4e+07	1.5e+07	14500000	1.2495510027605
M	2:15000000-16000000	2	1.5e+07	1.6e+07	15500000	0.794287728801027
F	2:15000000-16000000	2	1.5e+07	1.6e+07	15500000	1.39707708340263
M	2:16000000-17000000	2	1.6e+07	1.7e+07	16500000	0.804099548664549
F	2:16000000-17000000	2	1.6e+07	1.7e+07	16500000	1.16508408997683
M	2:17000000-18000000	2	1.7e+07	1.8e+07	17500000	1.65566484697742
F	2:17000000-18000000	2	1.7e+07	1.8e+07	17500000	1.49739470737575
M	2:18000000-19000000	2	1.8e+07	1.9e+07	18500000	1.62664694520582
F	2:18000000-19000000	2	1.8e+07	1.9e+07	18500000	2.01263012605181
M	2:19000000-20000000	2	1.9e+07	2e+07	19500000	1.77588624770218
F	2:19000000-20000000	2	1.9e+07	2e+07	19500000	1.50918781388233
M	2:2000000-3000000	2	2e+06	3e+06	2500000	2.70425074807941
F	2:2000000-3000000	2	2e+06	3e+06	2500000	1.11059696928649
M	2:20000000-21000000	2	2e+07	2.1e+07	20500000	1.53738875180056
F	2:20000000-21000000	2	2e+07	2.1e+07	20500000	1.41932739104888
M	2:21000000-22000000	2	2.1e+07	2.2e+07	21500000	1.5472749501824
F	2:21000000-22000000	2	2.1e+07	2.2e+07	21500000	2.1003591977916
M	2:22000000-23000000	2	2.2e+07	2.3e+07	22500000	1.43365216858196
F	2:22000000-23000000	2	2.2e+07	2.3e+07	22500000	2.21749204554273
M	2:23000000-24000000	2	2.3e+07	2.4e+07	23500000	1.16693433438966
F	2:23000000-24000000	2	2.3e+07	2.4e+07	23500000	1.37483231893217
M	2:24000000-25000000	2	2.4e+07	2.5e+07	24500000	1.57456375167552
F	2:24000000-25000000	2	2.4e+07	2.5e+07	24500000	1.63513431114955
M	2:25000000-26000000	2	2.5e+07	2.6e+07	25500000	1.03738823271681
F	2:25000000-26000000	2	2.5e+07	2.6e+07	25500000	1.24936530637133
M	2:26000000-27000000	2	2.6e+07	2.7e+07	26500000	1.43978482169627
F	2:26000000-27000000	2	2.6e+07	2.7e+07	26500000	0.81962783117704
M	2:27000000-28000000	2	2.7e+07	2.8e+07	27500000	0.872188930054687
F	2:27000000-28000000	2	2.7e+07	2.8e+07	27500000	1.52022704848062
M	2:28000000-29000000	2	2.8e+07	2.9e+07	28500000	0.604386919130769
F	2:28000000-29000000	2	2.8e+07	2.9e+07	28500000	1.10118790257314
M	2:29000000-30000000	2	2.9e+07	3e+07	29500000	0.627337301568452
F	2:29000000-30000000	2	2.9e+07	3e+07	29500000	1.50428210330263
M	2:3000000-4000000	2	3e+06	4e+06	3500000	2.91383710344562
F	2:3000000-4000000	2	3e+06	4e+06	3500000	1.20278466051737
M	2:30000000-31000000	2	3e+07	3.1e+07	30500000	1.82273874447328
F	2:30000000-31000000	2	3e+07	3.1e+07	30500000	1.8399352557067
M	2:31000000-32000000	2	3.1e+07	3.2e+07	31500000	1.06415907999239
F	2:31000000-32000000	2	3.1e+07	3.2e+07	31500000	1.77539051673485
M	2:32000000-33000000	2	3.2e+07	3.3e+07	32500000	1.23991722815181
F	2:32000000-33000000	2	3.2e+07	3.3e+07	32500000	1.12431957517101
M	2:33000000-34000000	2	3.3e+07	3.4e+07	33500000	1.05938059989052
F	2:33000000-34000000	2	3.3e+07	3.4e+07	33500000	1.13766477090055
M	2:34000000-35000000	2	3.4e+07	3.5e+07	34500000	0.724056396180457
F	2:34000000-35000000	2	3.4e+07	3.5e+07	34500000	0.959728827840046
M	2:35000000-36000000	2	3.5e+07	3.6e+07	35500000	1.00559231106478
F	2:35000000-36000000	2	3.5e+07	3.6e+07	35500000	0.982860500437911
M	2:36000000-37000000	2	3.6e+07	3.7e+07	36500000	1.41554914519108
F	2:36000000-37000000	2	3.6e+07	3.7e+07	36500000	1.96140286693052
M	2:37000000-38000000	2	3.7e+07	3.8e+07	37500000	1.22049167684945
F	2:37000000-38000000	2	3.7e+07	3.8e+07	37500000	1.56974978104456
M	2:38000000-39000000	2	3.8e+07	3.9e+07	38500000	1.11398104311753
F	2:38000000-39000000	2	3.8e+07	3.9e+07	38500000	1.33072526912119
M	2:39000000-40000000	2	3.9e+07	4e+07	39500000	1.14541189347239
F	2:39000000-40000000	2	3.9e+07	4e+07	39500000	1.19638363211051
M	2:4000000-5000000	2	4e+06	5e+06	4500000	2.20334410639043
F	2:4000000-5000000	2	4e+06	5e+06	4500000	1.02669988129671
M	2:40000000-41000000	2	4e+07	4.1e+07	40500000	1.02813654644509
F	2:40000000-41000000	2	4e+07	4.1e+07	40500000	1.2657786499041
M	2:41000000-42000000	2	4.1e+07	4.2e+07	41500000	1.10794598006625
F	2:41000000-42000000	2	4.1e+07	4.2e+07	41500000	0.965956585847163
M	2:42000000-43000000	2	4.2e+07	4.3e+07	42500000	1.65320762567297
F	2:42000000-43000000	2	4.2e+07	4.3e+07	42500000	1.39620957639051
M	2:43000000-44000000	2	4.3e+07	4.4e+07	43500000	1.09260781618625
F	2:43000000-44000000	2	4.3e+07	4.4e+07	43500000	1.4380466957129
M	2:44000000-45000000	2	4.4e+07	4.5e+07	44500000	0.967502018161073
F	2:44000000-45000000	2	4.4e+07	4.5e+07	44500000	0.987308899014421
M	2:45000000-46000000	2	4.5e+07	4.6e+07	45500000	0.701162737411607
F	2:45000000-46000000	2	4.5e+07	4.6e+07	45500000	1.06052593651955
M	2:46000000-47000000	2	4.6e+07	4.7e+07	46500000	1.21154589322034
F	2:46000000-47000000	2	4.6e+07	4.7e+07	46500000	1.11084965798605
M	2:47000000-48000000	2	4.7e+07	4.8e+07	47500000	1.59222926253921
F	2:47000000-48000000	2	4.7e+07	4.8e+07	47500000	1.1386237403133
M	2:48000000-49000000	2	4.8e+07	4.9e+07	48500000	1.46629237893758
F	2:48000000-49000000	2	4.8e+07	4.9e+07	48500000	1.05766288622077
M	2:49000000-50000000	2	4.9e+07	5e+07	49500000	0.790889312562225
F	2:49000000-50000000	2	4.9e+07	5e+07	49500000	0.980191461292001
M	2:5000000-6000000	2	5e+06	6e+06	5500000	3.10088262678476
F	2:5000000-6000000	2	5e+06	6e+06	5500000	1.33371507866183
M	2:50000000-51000000	2	5e+07	5.1e+07	50500000	0.712691054677426
F	2:50000000-51000000	2	5e+07	5.1e+07	50500000	0.833394308267092
M	2:51000000-52000000	2	5.1e+07	5.2e+07	51500000	1.48869222044662
F	2:51000000-52000000	2	5.1e+07	5.2e+07	51500000	1.22574306271549
M	2:52000000-53000000	2	5.2e+07	5.3e+07	52500000	0.484457714740302
F	2:52000000-53000000	2	5.2e+07	5.3e+07	52500000	1.05759359652332
M	2:53000000-54000000	2	5.3e+07	5.4e+07	53500000	0.621940519504979
F	2:53000000-54000000	2	5.3e+07	5.4e+07	53500000	0.903521025265797
M	2:54000000-55000000	2	5.4e+07	5.5e+07	54500000	0.574444506228845
F	2:54000000-55000000	2	5.4e+07	5.5e+07	54500000	1.83663152293212
M	2:55000000-56000000	2	5.5e+07	5.6e+07	55500000	1.08009549695103
F	2:55000000-56000000	2	5.5e+07	5.6e+07	55500000	1.91836010687243
M	2:56000000-57000000	2	5.6e+07	5.7e+07	56500000	0.78911620891411
F	2:56000000-57000000	2	5.6e+07	5.7e+07	56500000	1.44539971840667
M	2:57000000-58000000	2	5.7e+07	5.8e+07	57500000	0.732004485920096
F	2:57000000-58000000	2	5.7e+07	5.8e+07	57500000	1.32894590969058
M	2:58000000-59000000	2	5.8e+07	5.9e+07	58500000	0.724861704621694
F	2:58000000-59000000	2	5.8e+07	5.9e+07	58500000	0.780013525348943
M	2:59000000-60000000	2	5.9e+07	6e+07	59500000	0.923949836716868
F	2:59000000-60000000	2	5.9e+07	6e+07	59500000	1.07499362534783
M	2:6000000-7000000	2	6e+06	7e+06	6500000	2.49155386496843
F	2:6000000-7000000	2	6e+06	7e+06	6500000	1.22827181978987
M	2:60000000-61000000	2	6e+07	6.1e+07	60500000	0.95338795384873
F	2:60000000-61000000	2	6e+07	6.1e+07	60500000	1.49834259043691
M	2:61000000-62000000	2	6.1e+07	6.2e+07	61500000	1.17343464329614
F	2:61000000-62000000	2	6.1e+07	6.2e+07	61500000	1.46755302047649
M	2:62000000-63000000	2	6.2e+07	6.3e+07	62500000	1.14055671067548
F	2:62000000-63000000	2	6.2e+07	6.3e+07	62500000	1.32257680070065
M	2:63000000-64000000	2	6.3e+07	6.4e+07	63500000	1.46637075819427
F	2:63000000-64000000	2	6.3e+07	6.4e+07	63500000	1.15979312867928
M	2:64000000-65000000	2	6.4e+07	6.5e+07	64500000	0.57974279029595
F	2:64000000-65000000	2	6.4e+07	6.5e+07	64500000	1.10029822285784
M	2:65000000-66000000	2	6.5e+07	6.6e+07	65500000	1.13069349854544
F	2:65000000-66000000	2	6.5e+07	6.6e+07	65500000	1.44123679338366
M	2:66000000-67000000	2	6.6e+07	6.7e+07	66500000	0.92330554804984
F	2:66000000-67000000	2	6.6e+07	6.7e+07	66500000	1.68848737818872
M	2:67000000-68000000	2	6.7e+07	6.8e+07	67500000	0.660355157229347
F	2:67000000-68000000	2	6.7e+07	6.8e+07	67500000	1.19827662664494
M	2:68000000-69000000	2	6.8e+07	6.9e+07	68500000	1.21139032227147
F	2:68000000-69000000	2	6.8e+07	6.9e+07	68500000	1.27671256416226
M	2:69000000-70000000	2	6.9e+07	7e+07	69500000	1.01587047220079
F	2:69000000-70000000	2	6.9e+07	7e+07	69500000	1.46131971929357
M	2:7000000-8000000	2	7e+06	8e+06	7500000	2.7629314410999
F	2:7000000-8000000	2	7e+06	8e+06	7500000	1.51727463827356
M	2:70000000-71000000	2	7e+07	7.1e+07	70500000	0.686798725701383
F	2:70000000-71000000	2	7e+07	7.1e+07	70500000	1.48210940011752
M	2:71000000-72000000	2	7.1e+07	7.2e+07	71500000	1.24996234721983
F	2:71000000-72000000	2	7.1e+07	7.2e+07	71500000	0.852967262003747
M	2:72000000-73000000	2	7.2e+07	7.3e+07	72500000	1.00896066311366
F	2:72000000-73000000	2	7.2e+07	7.3e+07	72500000	0.822718151683463
M	2:73000000-74000000	2	7.3e+07	7.4e+07	73500000	1.63334127837267
F	2:73000000-74000000	2	7.3e+07	7.4e+07	73500000	0.950832030687021
M	2:74000000-75000000	2	7.4e+07	7.5e+07	74500000	0.905171019067256
F	2:74000000-75000000	2	7.4e+07	7.5e+07	74500000	0.791587676411569
M	2:75000000-76000000	2	7.5e+07	7.6e+07	75500000	1.11210224622934
F	2:75000000-76000000	2	7.5e+07	7.6e+07	75500000	0.947059899557654
M	2:76000000-77000000	2	7.6e+07	7.7e+07	76500000	0.884005126925496
F	2:76000000-77000000	2	7.6e+07	7.7e+07	76500000	1.26585071118945
M	2:77000000-78000000	2	7.7e+07	7.8e+07	77500000	1.01429743824176
F	2:77000000-78000000	2	7.7e+07	7.8e+07	77500000	1.4291221826809
M	2:78000000-79000000	2	7.8e+07	7.9e+07	78500000	1.01129688190272
F	2:78000000-79000000	2	7.8e+07	7.9e+07	78500000	1.06899590913626
M	2:79000000-80000000	2	7.9e+07	8e+07	79500000	0.946329280059284
F	2:79000000-80000000	2	7.9e+07	8e+07	79500000	1.47628906553142
M	2:8000000-9000000	2	8e+06	9e+06	8500000	2.7347522942946
F	2:8000000-9000000	2	8e+06	9e+06	8500000	1.34973664974438
M	2:80000000-81000000	2	8e+07	8.1e+07	80500000	0.741778490999518
F	2:80000000-81000000	2	8e+07	8.1e+07	80500000	1.40428321193778
M	2:81000000-82000000	2	8.1e+07	8.2e+07	81500000	0.898758939217096
F	2:81000000-82000000	2	8.1e+07	8.2e+07	81500000	1.49942073812929
M	2:82000000-83000000	2	8.2e+07	8.3e+07	82500000	1.20384754130838
F	2:82000000-83000000	2	8.2e+07	8.3e+07	82500000	2.14170297446813
M	2:83000000-84000000	2	8.3e+07	8.4e+07	83500000	1.08884079175064
F	2:83000000-84000000	2	8.3e+07	8.4e+07	83500000	1.62550304320351
M	2:84000000-85000000	2	8.4e+07	8.5e+07	84500000	1.38850313223629
F	2:84000000-85000000	2	8.4e+07	8.5e+07	84500000	1.27853904058713
M	2:85000000-86000000	2	8.5e+07	8.6e+07	85500000	0.818597846791886
F	2:85000000-86000000	2	8.5e+07	8.6e+07	85500000	1.60382922584007
M	2:86000000-87000000	2	8.6e+07	8.7e+07	86500000	0.765864324808111
F	2:86000000-87000000	2	8.6e+07	8.7e+07	86500000	1.30832252414053
M	2:87000000-88000000	2	8.7e+07	8.8e+07	87500000	1.29253800136528
F	2:87000000-88000000	2	8.7e+07	8.8e+07	87500000	0.867210452212281
M	2:88000000-89000000	2	8.8e+07	8.9e+07	88500000	0.838603139138129
F	2:88000000-89000000	2	8.8e+07	8.9e+07	88500000	0.772011951087016
M	2:89000000-90000000	2	8.9e+07	9e+07	89500000	1.23965289026652
F	2:89000000-90000000	2	8.9e+07	9e+07	89500000	1.06788727397701
M	2:9000000-10000000	2	9e+06	1e+07	9500000	1.42592798287564
F	2:9000000-10000000	2	9e+06	1e+07	9500000	1.00644394186317
M	2:90000000-91000000	2	9e+07	9.1e+07	90500000	1.22071451983415
F	2:90000000-91000000	2	9e+07	9.1e+07	90500000	1.23155785412579
M	2:91000000-92000000	2	9.1e+07	9.2e+07	91500000	1.06975355661595
F	2:91000000-92000000	2	9.1e+07	9.2e+07	91500000	1.02941763395084
M	2:92000000-93000000	2	9.2e+07	9.3e+07	92500000	0.980410494940558
F	2:92000000-93000000	2	9.2e+07	9.3e+07	92500000	1.12040609305883
M	2:93000000-94000000	2	9.3e+07	9.4e+07	93500000	0.898721076866718
F	2:93000000-94000000	2	9.3e+07	9.4e+07	93500000	1.49232270152215
M	2:94000000-95000000	2	9.4e+07	9.5e+07	94500000	0.700562318774165
F	2:94000000-95000000	2	9.4e+07	9.5e+07	94500000	1.06190618729283
M	2:95000000-96000000	2	9.5e+07	9.6e+07	95500000	0.764355698758758
F	2:95000000-96000000	2	9.5e+07	9.6e+07	95500000	1.31360517067438
M	2:96000000-97000000	2	9.6e+07	9.7e+07	96500000	0.95213172018298
F	2:96000000-97000000	2	9.6e+07	9.7e+07	96500000	1.6961037017328
M	2:97000000-98000000	2	9.7e+07	9.8e+07	97500000	1.40914614671647
F	2:97000000-98000000	2	9.7e+07	9.8e+07	97500000	1.86329697010011
M	2:98000000-99000000	2	9.8e+07	9.9e+07	98500000	0.938321043670796
F	2:98000000-99000000	2	9.8e+07	9.9e+07	98500000	1.36868216538619
M	2:99000000-100000000	2	9.9e+07	1e+08	99500000	1.11116246357321
F	2:99000000-100000000	2	9.9e+07	1e+08	99500000	1.15192459063647
M	3:0-1000000	3	0	1e+06	500000	5.70937488182398
F	3:0-1000000	3	0	1e+06	500000	3.93808068559404
M	3:1000000-2000000	3	1e+06	2e+06	1500000	2.30556520816672
F	3:1000000-2000000	3	1e+06	2e+06	1500000	1.04809705966034
M	3:10000000-11000000	3	1e+07	1.1e+07	10500000	1.73190133927146
F	3:10000000-11000000	3	1e+07	1.1e+07	10500000	1.27158245201724
M	3:100000000-101000000	3	1e+08	1.01e+08	100500000	0.739705581439789
F	3:100000000-101000000	3	1e+08	1.01e+08	100500000	1.18133288568071
M	3:101000000-102000000	3	1.01e+08	1.02e+08	101500000	1.13065439871765
F	3:101000000-102000000	3	1.01e+08	1.02e+08	101500000	1.22401936097588
M	3:102000000-103000000	3	1.02e+08	1.03e+08	102500000	1.51217770928963
F	3:102000000-103000000	3	1.02e+08	1.03e+08	102500000	1.24119243467069
M	3:103000000-104000000	3	1.03e+08	1.04e+08	103500000	1.39276291936931
F	3:103000000-104000000	3	1.03e+08	1.04e+08	103500000	1.22287504896201
M	3:104000000-105000000	3	1.04e+08	1.05e+08	104500000	1.61139785190185
F	3:104000000-105000000	3	1.04e+08	1.05e+08	104500000	0.984362934362934
M	3:105000000-106000000	3	1.05e+08	1.06e+08	105500000	1.65840780474014
F	3:105000000-106000000	3	1.05e+08	1.06e+08	105500000	1.21125006994572
M	3:106000000-107000000	3	1.06e+08	1.07e+08	106500000	2.57728122120502
F	3:106000000-107000000	3	1.06e+08	1.07e+08	106500000	1.07810479088157
M	3:107000000-108000000	3	1.07e+08	1.08e+08	107500000	1.8369226531794
F	3:107000000-108000000	3	1.07e+08	1.08e+08	107500000	1.2976321277216
M	3:108000000-109000000	3	1.08e+08	1.09e+08	108500000	2.09467479390806
F	3:108000000-109000000	3	1.08e+08	1.09e+08	108500000	1.26496737448708
M	3:109000000-110000000	3	1.09e+08	1.1e+08	109500000	2.27921556983839
F	3:109000000-110000000	3	1.09e+08	1.1e+08	109500000	1.58539812094984
M	3:11000000-12000000	3	1.1e+07	1.2e+07	11500000	1.78174902661204
F	3:11000000-12000000	3	1.1e+07	1.2e+07	11500000	1.43444127357171
M	3:110000000-111000000	3	1.1e+08	1.11e+08	110500000	2.00427946105106
F	3:110000000-111000000	3	1.1e+08	1.11e+08	110500000	1.81388882660268
M	3:111000000-112000000	3	1.11e+08	1.12e+08	111500000	2.12671257668806
F	3:111000000-112000000	3	1.11e+08	1.12e+08	111500000	1.56397291297621
M	3:112000000-113000000	3	1.12e+08	1.13e+08	112500000	2.86371918717942
F	3:112000000-113000000	3	1.12e+08	1.13e+08	112500000	1.3504439760522
M	3:113000000-114000000	3	1.13e+08	1.14e+08	113500000	1.83147919538425
F	3:113000000-114000000	3	1.13e+08	1.14e+08	113500000	1.50286557423322
M	3:114000000-115000000	3	1.14e+08	1.15e+08	114500000	1.50151803233917
F	3:114000000-115000000	3	1.14e+08	1.15e+08	114500000	1.56842125953298
M	3:115000000-116000000	3	1.15e+08	1.16e+08	115500000	3.5142808266096
F	3:115000000-116000000	3	1.15e+08	1.16e+08	115500000	2.31382184133973
M	3:116000000-117000000	3	1.16e+08	1.17e+08	116500000	4.95188727996119
F	3:116000000-117000000	3	1.16e+08	1.17e+08	116500000	1.97738421010505
M	3:117000000-118000000	3	1.17e+08	1.18e+08	117500000	2.93543949309078
F	3:117000000-118000000	3	1.17e+08	1.18e+08	117500000	1.74288303596715
M	3:118000000-119000000	3	1.18e+08	1.19e+08	118500000	2.61389809709586
F	3:118000000-119000000	3	1.18e+08	1.19e+08	118500000	1.84765453659358
M	3:119000000-120000000	3	1.19e+08	1.2e+08	119500000	3.91502429884235
F	3:119000000-120000000	3	1.19e+08	1.2e+08	119500000	1.24808603419423
M	3:12000000-13000000	3	1.2e+07	1.3e+07	12500000	1.92931941333182
F	3:12000000-13000000	3	1.2e+07	1.3e+07	12500000	1.67892395501091
M	3:13000000-14000000	3	1.3e+07	1.4e+07	13500000	2.93543272218318
F	3:13000000-14000000	3	1.3e+07	1.4e+07	13500000	1.98836942532595
M	3:14000000-15000000	3	1.4e+07	1.5e+07	14500000	1.31499300378122
F	3:14000000-15000000	3	1.4e+07	1.5e+07	14500000	1.14270326226848
M	3:15000000-16000000	3	1.5e+07	1.6e+07	15500000	1.45381418818641
F	3:15000000-16000000	3	1.5e+07	1.6e+07	15500000	1.07971853841419
M	3:16000000-17000000	3	1.6e+07	1.7e+07	16500000	1.63937453598574
F	3:16000000-17000000	3	1.6e+07	1.7e+07	16500000	1.65867047171395
M	3:17000000-18000000	3	1.7e+07	1.8e+07	17500000	1.18934786537109
F	3:17000000-18000000	3	1.7e+07	1.8e+07	17500000	1.37761736892172
M	3:18000000-19000000	3	1.8e+07	1.9e+07	18500000	1.68884050682151
F	3:18000000-19000000	3	1.8e+07	1.9e+07	18500000	1.4767556376252
M	3:19000000-20000000	3	1.9e+07	2e+07	19500000	0.906273218856523
F	3:19000000-20000000	3	1.9e+07	2e+07	19500000	0.780655811090593
M	3:2000000-3000000	3	2e+06	3e+06	2500000	4.18972443732206
F	3:2000000-3000000	3	2e+06	3e+06	2500000	1.55381074499231
M	3:20000000-21000000	3	2e+07	2.1e+07	20500000	0.661927352874367
F	3:20000000-21000000	3	2e+07	2.1e+07	20500000	1.01345755693582
M	3:21000000-22000000	3	2.1e+07	2.2e+07	21500000	1.7870499106988
F	3:21000000-22000000	3	2.1e+07	2.2e+07	21500000	1.36362262884002
M	3:22000000-23000000	3	2.2e+07	2.3e+07	22500000	1.21450576629575
F	3:22000000-23000000	3	2.2e+07	2.3e+07	22500000	1.5630378826031
M	3:23000000-24000000	3	2.3e+07	2.4e+07	23500000	0.775844841612835
F	3:23000000-24000000	3	2.3e+07	2.4e+07	23500000	1.49436237479715
M	3:24000000-25000000	3	2.4e+07	2.5e+07	24500000	0.858923769940368
F	3:24000000-25000000	3	2.4e+07	2.5e+07	24500000	1.10047563091041
M	3:25000000-26000000	3	2.5e+07	2.6e+07	25500000	0.389618200172579
F	3:25000000-26000000	3	2.5e+07	2.6e+07	25500000	0.837412567847351
M	3:26000000-27000000	3	2.6e+07	2.7e+07	26500000	0.536622055981439
F	3:26000000-27000000	3	2.6e+07	2.7e+07	26500000	0.899899278160145
M	3:27000000-28000000	3	2.7e+07	2.8e+07	27500000	0.887841538085275
F	3:27000000-28000000	3	2.7e+07	2.8e+07	27500000	0.951790610486263
M	3:28000000-29000000	3	2.8e+07	2.9e+07	28500000	1.24494815014794
F	3:28000000-29000000	3	2.8e+07	2.9e+07	28500000	1.233414470371
M	3:29000000-30000000	3	2.9e+07	3e+07	29500000	1.2740596884727
F	3:29000000-30000000	3	2.9e+07	3e+07	29500000	1.11392479435958
M	3:3000000-4000000	3	3e+06	4e+06	3500000	2.10375798943234
F	3:3000000-4000000	3	3e+06	4e+06	3500000	1.02967171486563
M	3:30000000-31000000	3	3e+07	3.1e+07	30500000	1.83051945648553
F	3:30000000-31000000	3	3e+07	3.1e+07	30500000	1.12048850092328
M	3:31000000-32000000	3	3.1e+07	3.2e+07	31500000	1.19706536151202
F	3:31000000-32000000	3	3.1e+07	3.2e+07	31500000	2.14836047227352
M	3:32000000-33000000	3	3.2e+07	3.3e+07	32500000	2.17132230367343
F	3:32000000-33000000	3	3.2e+07	3.3e+07	32500000	2.25936433327738
M	3:33000000-34000000	3	3.3e+07	3.4e+07	33500000	1.07283487224594
F	3:33000000-34000000	3	3.3e+07	3.4e+07	33500000	1.50719601589166
M	3:34000000-35000000	3	3.4e+07	3.5e+07	34500000	0.874387501170242
F	3:34000000-35000000	3	3.4e+07	3.5e+07	34500000	1.60219629567456
M	3:35000000-36000000	3	3.5e+07	3.6e+07	35500000	1.07183989503026
F	3:35000000-36000000	3	3.5e+07	3.6e+07	35500000	1.47926808796374
M	3:36000000-37000000	3	3.6e+07	3.7e+07	36500000	1.78090906517863
F	3:36000000-37000000	3	3.6e+07	3.7e+07	36500000	1.30596497118236
M	3:37000000-38000000	3	3.7e+07	3.8e+07	37500000	1.28550062013715
F	3:37000000-38000000	3	3.7e+07	3.8e+07	37500000	1.21761513065861
M	3:38000000-39000000	3	3.8e+07	3.9e+07	38500000	0.844456467388189
F	3:38000000-39000000	3	3.8e+07	3.9e+07	38500000	1.3317021990935
M	3:39000000-40000000	3	3.9e+07	4e+07	39500000	1.04300906946044
F	3:39000000-40000000	3	3.9e+07	4e+07	39500000	1.59745117788597
M	3:4000000-5000000	3	4e+06	5e+06	4500000	2.64461343722015
F	3:4000000-5000000	3	4e+06	5e+06	4500000	1.22735232549576
M	3:40000000-41000000	3	4e+07	4.1e+07	40500000	1.45436951755579
F	3:40000000-41000000	3	4e+07	4.1e+07	40500000	1.28322701583571
M	3:41000000-42000000	3	4.1e+07	4.2e+07	41500000	1.15751919014225
F	3:41000000-42000000	3	4.1e+07	4.2e+07	41500000	1.12710256840692
M	3:42000000-43000000	3	4.2e+07	4.3e+07	42500000	1.38054518364987
F	3:42000000-43000000	3	4.2e+07	4.3e+07	42500000	1.94774774774775
M	3:43000000-44000000	3	4.3e+07	4.4e+07	43500000	1.37437654263198
F	3:43000000-44000000	3	4.3e+07	4.4e+07	43500000	1.58095238095238
M	3:44000000-45000000	3	4.4e+07	4.5e+07	44500000	0.952362726165
F	3:44000000-45000000	3	4.4e+07	4.5e+07	44500000	1.25650215432824
M	3:45000000-46000000	3	4.5e+07	4.6e+07	45500000	1.13068905982274
F	3:45000000-46000000	3	4.5e+07	4.6e+07	45500000	1.39857590509764
M	3:46000000-47000000	3	4.6e+07	4.7e+07	46500000	1.12677141868076
F	3:46000000-47000000	3	4.6e+07	4.7e+07	46500000	0.994969503665157
M	3:47000000-48000000	3	4.7e+07	4.8e+07	47500000	0.7732523852964
F	3:47000000-48000000	3	4.7e+07	4.8e+07	47500000	1.3658692854345
M	3:48000000-49000000	3	4.8e+07	4.9e+07	48500000	0.989318255545854
F	3:48000000-49000000	3	4.8e+07	4.9e+07	48500000	1.22109562979128
M	3:49000000-50000000	3	4.9e+07	5e+07	49500000	0.712500644086272
F	3:49000000-50000000	3	4.9e+07	5e+07	49500000	0.991679256896646
M	3:5000000-6000000	3	5e+06	6e+06	5500000	2.76352991373961
F	3:5000000-6000000	3	5e+06	6e+06	5500000	1.5458761549346
M	3:50000000-51000000	3	5e+07	5.1e+07	50500000	0.91431889056049
F	3:50000000-51000000	3	5e+07	5.1e+07	50500000	1.79159811985899
M	3:51000000-52000000	3	5.1e+07	5.2e+07	51500000	1.00318791861072
F	3:51000000-52000000	3	5.1e+07	5.2e+07	51500000	1.77443064182195
M	3:52000000-53000000	3	5.2e+07	5.3e+07	52500000	0.926561900137963
F	3:52000000-53000000	3	5.2e+07	5.3e+07	52500000	1.4947960382743
M	3:53000000-54000000	3	5.3e+07	5.4e+07	53500000	0.777715268146723
F	3:53000000-54000000	3	5.3e+07	5.4e+07	53500000	1.22733758603323
M	3:54000000-55000000	3	5.4e+07	5.5e+07	54500000	0.695803315284403
F	3:54000000-55000000	3	5.4e+07	5.5e+07	54500000	1.0495943148117
M	3:55000000-56000000	3	5.5e+07	5.6e+07	55500000	1.24521434828266
F	3:55000000-56000000	3	5.5e+07	5.6e+07	55500000	1.10879637401377
M	3:56000000-57000000	3	5.6e+07	5.7e+07	56500000	0.869059764674462
F	3:56000000-57000000	3	5.6e+07	5.7e+07	56500000	0.951060377147334
M	3:57000000-58000000	3	5.7e+07	5.8e+07	57500000	0.861919950418057
F	3:57000000-58000000	3	5.7e+07	5.8e+07	57500000	0.913141402271835
M	3:58000000-59000000	3	5.8e+07	5.9e+07	58500000	1.02474002500869
F	3:58000000-59000000	3	5.8e+07	5.9e+07	58500000	1.19039505343853
M	3:59000000-60000000	3	5.9e+07	6e+07	59500000	0.83537996735662
F	3:59000000-60000000	3	5.9e+07	6e+07	59500000	1.42872810698898
M	3:6000000-7000000	3	6e+06	7e+06	6500000	3.18309565735734
F	3:6000000-7000000	3	6e+06	7e+06	6500000	1.84326299975335
M	3:60000000-61000000	3	6e+07	6.1e+07	60500000	0.943540812571985
F	3:60000000-61000000	3	6e+07	6.1e+07	60500000	1.5308572547703
M	3:61000000-62000000	3	6.1e+07	6.2e+07	61500000	1.10963821583386
F	3:61000000-62000000	3	6.1e+07	6.2e+07	61500000	1.26304068043198
M	3:62000000-63000000	3	6.2e+07	6.3e+07	62500000	0.923142618481031
F	3:62000000-63000000	3	6.2e+07	6.3e+07	62500000	1.45615802137542
M	3:63000000-64000000	3	6.3e+07	6.4e+07	63500000	0.82616782819915
F	3:63000000-64000000	3	6.3e+07	6.4e+07	63500000	1.08441329528286
M	3:64000000-65000000	3	6.4e+07	6.5e+07	64500000	1.48796200943305
F	3:64000000-65000000	3	6.4e+07	6.5e+07	64500000	1.01684572771529
M	3:65000000-66000000	3	6.5e+07	6.6e+07	65500000	0.997962147321943
F	3:65000000-66000000	3	6.5e+07	6.6e+07	65500000	1.14878014660623
M	3:66000000-67000000	3	6.6e+07	6.7e+07	66500000	1.09690025770708
F	3:66000000-67000000	3	6.6e+07	6.7e+07	66500000	1.16368977673326
M	3:67000000-68000000	3	6.7e+07	6.8e+07	67500000	1.25854196285563
F	3:67000000-68000000	3	6.7e+07	6.8e+07	67500000	1.14617257008561
M	3:68000000-69000000	3	6.8e+07	6.9e+07	68500000	0.883917147644894
F	3:68000000-69000000	3	6.8e+07	6.9e+07	68500000	1.09850036371776
M	3:69000000-70000000	3	6.9e+07	7e+07	69500000	0.627170280444235
F	3:69000000-70000000	3	6.9e+07	7e+07	69500000	1.033559957473
M	3:7000000-8000000	3	7e+06	8e+06	7500000	2.7296270566807
F	3:7000000-8000000	3	7e+06	8e+06	7500000	1.12778886472184
M	3:70000000-71000000	3	7e+07	7.1e+07	70500000	0.990750775987884
F	3:70000000-71000000	3	7e+07	7.1e+07	70500000	0.992692070952938
M	3:71000000-72000000	3	7.1e+07	7.2e+07	71500000	1.46037552225418
F	3:71000000-72000000	3	7.1e+07	7.2e+07	71500000	0.935361759274803
M	3:72000000-73000000	3	7.2e+07	7.3e+07	72500000	1.95272602710896
F	3:72000000-73000000	3	7.2e+07	7.3e+07	72500000	1.74098539533323
M	3:73000000-74000000	3	7.3e+07	7.4e+07	73500000	1.36424054789788
F	3:73000000-74000000	3	7.3e+07	7.4e+07	73500000	1.40036371775502
M	3:74000000-75000000	3	7.4e+07	7.5e+07	74500000	1.48368585717179
F	3:74000000-75000000	3	7.4e+07	7.5e+07	74500000	1.76297912819652
M	3:75000000-76000000	3	7.5e+07	7.6e+07	75500000	1.12327121801613
F	3:75000000-76000000	3	7.5e+07	7.6e+07	75500000	1.52755861451513
M	3:76000000-77000000	3	7.6e+07	7.7e+07	76500000	0.954648706275615
F	3:76000000-77000000	3	7.6e+07	7.7e+07	76500000	1.51958760002238
M	3:77000000-78000000	3	7.7e+07	7.8e+07	77500000	0.974462832049154
F	3:77000000-78000000	3	7.7e+07	7.8e+07	77500000	1.15702255050082
M	3:78000000-79000000	3	7.8e+07	7.9e+07	78500000	1.58259334170827
F	3:78000000-79000000	3	7.8e+07	7.9e+07	78500000	1.87814615858094
M	3:79000000-80000000	3	7.9e+07	8e+07	79500000	0.64798903565589
F	3:79000000-80000000	3	7.9e+07	8e+07	79500000	1.56187118795815
M	3:8000000-9000000	3	8e+06	9e+06	8500000	2.69384981056729
F	3:8000000-9000000	3	8e+06	9e+06	8500000	1.4779959664644
M	3:80000000-81000000	3	8e+07	8.1e+07	80500000	0.586517877294852
F	3:80000000-81000000	3	8e+07	8.1e+07	80500000	1.11522018913323
M	3:81000000-82000000	3	8.1e+07	8.2e+07	81500000	0.947844390867153
F	3:81000000-82000000	3	8.1e+07	8.2e+07	81500000	1.21076884337754
M	3:82000000-83000000	3	8.2e+07	8.3e+07	82500000	1.03224098041369
F	3:82000000-83000000	3	8.2e+07	8.3e+07	82500000	1.08913882826926
M	3:83000000-84000000	3	8.3e+07	8.4e+07	83500000	1.39878636166405
F	3:83000000-84000000	3	8.3e+07	8.4e+07	83500000	1.62375356723182
M	3:84000000-85000000	3	8.4e+07	8.5e+07	84500000	1.28576373217532
F	3:84000000-85000000	3	8.4e+07	8.5e+07	84500000	1.65548374461418
M	3:85000000-86000000	3	8.5e+07	8.6e+07	85500000	1.26268022182219
F	3:85000000-86000000	3	8.5e+07	8.6e+07	85500000	1.31767388506519
M	3:86000000-87000000	3	8.6e+07	8.7e+07	86500000	1.21712057210935
F	3:86000000-87000000	3	8.6e+07	8.7e+07	86500000	1.28672430194169
M	3:87000000-88000000	3	8.7e+07	8.8e+07	87500000	0.951604258117205
F	3:87000000-88000000	3	8.7e+07	8.8e+07	87500000	1.11048906048906
M	3:88000000-89000000	3	8.8e+07	8.9e+07	88500000	1.07040391877362
F	3:88000000-89000000	3	8.8e+07	8.9e+07	88500000	1.65982877287225
M	3:89000000-90000000	3	8.9e+07	9e+07	89500000	1.91924151307042
F	3:89000000-90000000	3	8.9e+07	9e+07	89500000	1.60189972581276
M	3:9000000-10000000	3	9e+06	1e+07	9500000	3.31936694870656
F	3:9000000-10000000	3	9e+06	1e+07	9500000	1.76265458004589
M	3:90000000-91000000	3	9e+07	9.1e+07	90500000	1.76734975391491
F	3:90000000-91000000	3	9e+07	9.1e+07	90500000	1.37377315203402
M	3:91000000-92000000	3	9.1e+07	9.2e+07	91500000	1.16619158855433
F	3:91000000-92000000	3	9.1e+07	9.2e+07	91500000	1.23806446197751
M	3:92000000-93000000	3	9.2e+07	9.3e+07	92500000	0.999554836633538
F	3:92000000-93000000	3	9.2e+07	9.3e+07	92500000	1.51699681047507
M	3:93000000-94000000	3	9.3e+07	9.4e+07	93500000	1.52021133170574
F	3:93000000-94000000	3	9.3e+07	9.4e+07	93500000	1.10898662637793
M	3:94000000-95000000	3	9.4e+07	9.5e+07	94500000	2.05608470287687
F	3:94000000-95000000	3	9.4e+07	9.5e+07	94500000	1.35385820603212
M	3:95000000-96000000	3	9.5e+07	9.6e+07	95500000	0.93090869961471
F	3:95000000-96000000	3	9.5e+07	9.6e+07	95500000	1.28949135470874
M	3:96000000-97000000	3	9.6e+07	9.7e+07	96500000	1.23359510188149
F	3:96000000-97000000	3	9.6e+07	9.7e+07	96500000	1.46148228974316
M	3:97000000-98000000	3	9.7e+07	9.8e+07	97500000	1.25924538560982
F	3:97000000-98000000	3	9.7e+07	9.8e+07	97500000	1.46602316602316
M	3:98000000-99000000	3	9.8e+07	9.9e+07	98500000	0.929299901150779
F	3:98000000-99000000	3	9.8e+07	9.9e+07	98500000	1.12973252755861
M	3:99000000-100000000	3	9.9e+07	1e+08	99500000	0.676409575794753
F	3:99000000-100000000	3	9.9e+07	1e+08	99500000	1.33197358849533
M	4:0-1000000	4	0	1e+06	500000	1.53736030052253
F	4:0-1000000	4	0	1e+06	500000	0.899796517532579
M	4:1000000-2000000	4	1e+06	2e+06	1500000	1.75954963307559
F	4:1000000-2000000	4	1e+06	2e+06	1500000	0.814853057356372
M	4:10000000-11000000	4	1e+07	1.1e+07	10500000	3.81713185676096
F	4:10000000-11000000	4	1e+07	1.1e+07	10500000	1.62972366800128
M	4:100000000-101000000	4	1e+08	1.01e+08	100500000	1.25685296249226
F	4:100000000-101000000	4	1e+08	1.01e+08	100500000	1.82796218713073
M	4:101000000-102000000	4	1.01e+08	1.02e+08	101500000	1.09728591385087
F	4:101000000-102000000	4	1.01e+08	1.02e+08	101500000	1.69935433168807
M	4:102000000-103000000	4	1.02e+08	1.03e+08	102500000	1.12905458632243
F	4:102000000-103000000	4	1.02e+08	1.03e+08	102500000	1.20560747663552
M	4:103000000-104000000	4	1.03e+08	1.04e+08	103500000	0.98696934224388
F	4:103000000-104000000	4	1.03e+08	1.04e+08	103500000	1.11447043325361
M	4:104000000-105000000	4	1.04e+08	1.05e+08	104500000	1.84138732524875
F	4:104000000-105000000	4	1.04e+08	1.05e+08	104500000	1.80250860796852
M	4:105000000-106000000	4	1.05e+08	1.06e+08	105500000	2.33995446132004
F	4:105000000-106000000	4	1.05e+08	1.06e+08	105500000	1.881687783752
M	4:106000000-107000000	4	1.06e+08	1.07e+08	106500000	2.42760174918312
F	4:106000000-107000000	4	1.06e+08	1.07e+08	106500000	1.31602507027007
M	4:107000000-108000000	4	1.07e+08	1.08e+08	107500000	2.5439777292065
F	4:107000000-108000000	4	1.07e+08	1.08e+08	107500000	1.87202492211838
M	4:108000000-109000000	4	1.08e+08	1.09e+08	108500000	1.77125861868335
F	4:108000000-109000000	4	1.08e+08	1.09e+08	108500000	1.35546870574908
M	4:109000000-110000000	4	1.09e+08	1.1e+08	109500000	2.90434736537262
F	4:109000000-110000000	4	1.09e+08	1.1e+08	109500000	2.27762107051827
M	4:11000000-12000000	4	1.1e+07	1.2e+07	11500000	2.8409599174955
F	4:11000000-12000000	4	1.1e+07	1.2e+07	11500000	1.4235996856466
M	4:110000000-111000000	4	1.1e+08	1.11e+08	110500000	2.98453904980675
F	4:110000000-111000000	4	1.1e+08	1.11e+08	110500000	1.56326819597848
M	4:111000000-112000000	4	1.11e+08	1.12e+08	111500000	1.91605855703062
F	4:111000000-112000000	4	1.11e+08	1.12e+08	111500000	1.18145001416029
M	4:112000000-113000000	4	1.12e+08	1.13e+08	112500000	3.36619294808315
F	4:112000000-113000000	4	1.12e+08	1.13e+08	112500000	1.66725007080148
M	4:113000000-114000000	4	1.13e+08	1.14e+08	113500000	1.76810391147799
F	4:113000000-114000000	4	1.13e+08	1.14e+08	113500000	2.05620504106485
M	4:114000000-115000000	4	1.14e+08	1.15e+08	114500000	2.53267455977525
F	4:114000000-115000000	4	1.14e+08	1.15e+08	114500000	1.89128082517306
M	4:115000000-116000000	4	1.15e+08	1.16e+08	115500000	3.09625283772032
F	4:115000000-116000000	4	1.15e+08	1.16e+08	115500000	1.54250486044363
M	4:116000000-117000000	4	1.16e+08	1.17e+08	116500000	2.67260214909223
F	4:116000000-117000000	4	1.16e+08	1.17e+08	116500000	1.26966157618276
M	4:117000000-118000000	4	1.17e+08	1.18e+08	117500000	2.44463140049855
F	4:117000000-118000000	4	1.17e+08	1.18e+08	117500000	0.939488142112711
M	4:118000000-119000000	4	1.18e+08	1.19e+08	118500000	1.16485551972861
F	4:118000000-119000000	4	1.18e+08	1.19e+08	118500000	0.9109136344528
M	4:119000000-120000000	4	1.19e+08	1.2e+08	119500000	0.949696172177431
F	4:119000000-120000000	4	1.19e+08	1.2e+08	119500000	0.786190392497805
M	4:12000000-13000000	4	1.2e+07	1.3e+07	12500000	1.86240346894566
F	4:12000000-13000000	4	1.2e+07	1.3e+07	12500000	1.39012613712819
M	4:120000000-121000000	4	1.2e+08	1.21e+08	120500000	0.525995256391167
F	4:120000000-121000000	4	1.2e+08	1.21e+08	120500000	1.01366205175107
M	4:13000000-14000000	4	1.3e+07	1.4e+07	13500000	1.54665407103067
F	4:13000000-14000000	4	1.3e+07	1.4e+07	13500000	1.26169355066687
M	4:14000000-15000000	4	1.4e+07	1.5e+07	14500000	1.41828661167274
F	4:14000000-15000000	4	1.4e+07	1.5e+07	14500000	1.37273493110798
M	4:15000000-16000000	4	1.5e+07	1.6e+07	15500000	3.0719507982392
F	4:15000000-16000000	4	1.5e+07	1.6e+07	15500000	1.97606730328883
M	4:16000000-17000000	4	1.6e+07	1.7e+07	16500000	1.19068373721674
F	4:16000000-17000000	4	1.6e+07	1.7e+07	16500000	1.22572948646188
M	4:17000000-18000000	4	1.7e+07	1.8e+07	17500000	1.21927146588213
F	4:17000000-18000000	4	1.7e+07	1.8e+07	17500000	1.30205630091988
M	4:18000000-19000000	4	1.8e+07	1.9e+07	18500000	1.40924474052738
F	4:18000000-19000000	4	1.8e+07	1.9e+07	18500000	1.48980895681033
M	4:19000000-20000000	4	1.9e+07	2e+07	19500000	1.41256297260927
F	4:19000000-20000000	4	1.9e+07	2e+07	19500000	1.75974580343867
M	4:2000000-3000000	4	2e+06	3e+06	2500000	3.14450235969425
F	4:2000000-3000000	4	2e+06	3e+06	2500000	1.05987754978878
M	4:20000000-21000000	4	2e+07	2.1e+07	20500000	1.03438401789484
F	4:20000000-21000000	4	2e+07	2.1e+07	20500000	1.11188662923826
M	4:21000000-22000000	4	2.1e+07	2.2e+07	21500000	1.46835162783735
F	4:21000000-22000000	4	2.1e+07	2.2e+07	21500000	1.42410005031915
M	4:22000000-23000000	4	2.2e+07	2.3e+07	22500000	1.7984518488713
F	4:22000000-23000000	4	2.2e+07	2.3e+07	22500000	1.61283082020229
M	4:23000000-24000000	4	2.3e+07	2.4e+07	23500000	2.16325774190818
F	4:23000000-24000000	4	2.3e+07	2.4e+07	23500000	1.75861786273612
M	4:24000000-25000000	4	2.4e+07	2.5e+07	24500000	1.6065899724998
F	4:24000000-25000000	4	2.4e+07	2.5e+07	24500000	1.48941601506182
M	4:25000000-26000000	4	2.5e+07	2.6e+07	25500000	1.78933458453881
F	4:25000000-26000000	4	2.5e+07	2.6e+07	25500000	1.23711066257329
M	4:26000000-27000000	4	2.6e+07	2.7e+07	26500000	0.698116118836289
F	4:26000000-27000000	4	2.6e+07	2.7e+07	26500000	1.18776396356667
M	4:27000000-28000000	4	2.7e+07	2.8e+07	27500000	0.700743920646062
F	4:27000000-28000000	4	2.7e+07	2.8e+07	27500000	1.48611417360675
M	4:28000000-29000000	4	2.8e+07	2.9e+07	28500000	1.26852961431576
F	4:28000000-29000000	4	2.8e+07	2.9e+07	28500000	1.25840584380707
M	4:29000000-30000000	4	2.9e+07	3e+07	29500000	1.00059601950871
F	4:29000000-30000000	4	2.9e+07	3e+07	29500000	1.6213850772597
M	4:3000000-4000000	4	3e+06	4e+06	3500000	2.86282558736858
F	4:3000000-4000000	4	3e+06	4e+06	3500000	1.4374888639084
M	4:30000000-31000000	4	3e+07	3.1e+07	30500000	0.955846352207434
F	4:30000000-31000000	4	3e+07	3.1e+07	30500000	1.37401552543945
M	4:31000000-32000000	4	3.1e+07	3.2e+07	31500000	0.93885469047381
F	4:31000000-32000000	4	3.1e+07	3.2e+07	31500000	1.3529945553539
M	4:32000000-33000000	4	3.2e+07	3.3e+07	32500000	1.19635433982993
F	4:32000000-33000000	4	3.2e+07	3.3e+07	32500000	1.66985543135958
M	4:33000000-34000000	4	3.3e+07	3.4e+07	33500000	1.46393533856581
F	4:33000000-34000000	4	3.3e+07	3.4e+07	33500000	2.01344482702082
M	4:34000000-35000000	4	3.4e+07	3.5e+07	34500000	0.811994588521286
F	4:34000000-35000000	4	3.4e+07	3.5e+07	34500000	1.35734235685895
M	4:35000000-36000000	4	3.5e+07	3.6e+07	35500000	1.06674795297558
F	4:35000000-36000000	4	3.5e+07	3.6e+07	35500000	1.08552843597876
M	4:36000000-37000000	4	3.6e+07	3.7e+07	36500000	0.489924576383473
F	4:36000000-37000000	4	3.6e+07	3.7e+07	36500000	0.995813332881026
M	4:37000000-38000000	4	3.7e+07	3.8e+07	37500000	1.13796480579245
F	4:37000000-38000000	4	3.7e+07	3.8e+07	37500000	1.44125662205789
M	4:38000000-39000000	4	3.8e+07	3.9e+07	38500000	1.08514884938274
F	4:38000000-39000000	4	3.8e+07	3.9e+07	38500000	1.17768599713916
M	4:39000000-40000000	4	3.9e+07	4e+07	39500000	0.493931439650475
F	4:39000000-40000000	4	3.9e+07	4e+07	39500000	0.934734919800305
M	4:4000000-5000000	4	4e+06	5e+06	4500000	2.81378748664126
F	4:4000000-5000000	4	4e+06	5e+06	4500000	1.17140938110619
M	4:40000000-41000000	4	4e+07	4.1e+07	40500000	1.42712344671582
F	4:40000000-41000000	4	4e+07	4.1e+07	40500000	1.25634784673576
M	4:41000000-42000000	4	4.1e+07	4.2e+07	41500000	1.43424245333398
F	4:41000000-42000000	4	4.1e+07	4.2e+07	41500000	0.866063402140544
M	4:42000000-43000000	4	4.2e+07	4.3e+07	42500000	1.25714615721546
F	4:42000000-43000000	4	4.2e+07	4.3e+07	42500000	0.927376449502745
M	4:43000000-44000000	4	4.3e+07	4.4e+07	43500000	0.963757702669458
F	4:43000000-44000000	4	4.3e+07	4.4e+07	43500000	0.959001192959841
M	4:44000000-45000000	4	4.4e+07	4.5e+07	44500000	1.37687279120141
F	4:44000000-45000000	4	4.4e+07	4.5e+07	44500000	0.932428153852243
M	4:45000000-46000000	4	4.5e+07	4.6e+07	45500000	1.01101624235734
F	4:45000000-46000000	4	4.5e+07	4.6e+07	45500000	1.12902623946266
M	4:46000000-47000000	4	4.6e+07	4.7e+07	46500000	1.01152850362708
F	4:46000000-47000000	4	4.6e+07	4.7e+07	46500000	1.08864370077627
M	4:47000000-48000000	4	4.7e+07	4.8e+07	47500000	1.48597004134091
F	4:47000000-48000000	4	4.7e+07	4.8e+07	47500000	2.15994425315626
M	4:48000000-49000000	4	4.8e+07	4.9e+07	48500000	1.38124898747773
F	4:48000000-49000000	4	4.8e+07	4.9e+07	48500000	1.38461647189194
M	4:49000000-50000000	4	4.9e+07	5e+07	49500000	1.37988338742403
F	4:49000000-50000000	4	4.9e+07	5e+07	49500000	1.42276009068757
M	4:5000000-6000000	4	5e+06	6e+06	5500000	1.68721227582514
F	4:5000000-6000000	4	5e+06	6e+06	5500000	0.851314159115176
M	4:50000000-51000000	4	5e+07	5.1e+07	50500000	1.45206866560197
F	4:50000000-51000000	4	5e+07	5.1e+07	50500000	1.45935455784159
M	4:51000000-52000000	4	5.1e+07	5.2e+07	51500000	0.876594237128011
F	4:51000000-52000000	4	5.1e+07	5.2e+07	51500000	0.933985786250996
M	4:52000000-53000000	4	5.2e+07	5.3e+07	52500000	1.52255587796448
F	4:52000000-53000000	4	5.2e+07	5.3e+07	52500000	1.73350916769849
M	4:53000000-54000000	4	5.3e+07	5.4e+07	53500000	1.09403993371872
F	4:53000000-54000000	4	5.3e+07	5.4e+07	53500000	1.51242996308043
M	4:54000000-55000000	4	5.4e+07	5.5e+07	54500000	1.4380873653193
F	4:54000000-55000000	4	5.4e+07	5.5e+07	54500000	1.24129167585416
M	4:55000000-56000000	4	5.5e+07	5.6e+07	55500000	1.29654122710334
F	4:55000000-56000000	4	5.5e+07	5.6e+07	55500000	1.49242951077339
M	4:56000000-57000000	4	5.6e+07	5.7e+07	56500000	0.994522047521577
F	4:56000000-57000000	4	5.6e+07	5.7e+07	56500000	1.27184219007073
M	4:57000000-58000000	4	5.7e+07	5.8e+07	57500000	1.59014928282761
F	4:57000000-58000000	4	5.7e+07	5.8e+07	57500000	1.73846758371921
M	4:58000000-59000000	4	5.8e+07	5.9e+07	58500000	1.27007895269587
F	4:58000000-59000000	4	5.8e+07	5.9e+07	58500000	1.29142143143873
M	4:59000000-60000000	4	5.9e+07	6e+07	59500000	1.23091376686086
F	4:59000000-60000000	4	5.9e+07	6e+07	59500000	1.62980081528345
M	4:6000000-7000000	4	6e+06	7e+06	6500000	1.28098889189351
F	4:6000000-7000000	4	6e+06	7e+06	6500000	1.1012299455738
M	4:60000000-61000000	4	6e+07	6.1e+07	60500000	1.16397380240082
F	4:60000000-61000000	4	6e+07	6.1e+07	60500000	1.09783684153988
M	4:61000000-62000000	4	6.1e+07	6.2e+07	61500000	0.915672072639477
F	4:61000000-62000000	4	6.1e+07	6.2e+07	61500000	1.39890089387181
M	4:62000000-63000000	4	6.2e+07	6.3e+07	62500000	1.40085663300118
F	4:62000000-63000000	4	6.2e+07	6.3e+07	62500000	1.38081709268336
M	4:63000000-64000000	4	6.3e+07	6.4e+07	63500000	0.92087485285407
F	4:63000000-64000000	4	6.3e+07	6.4e+07	63500000	1.25518880992361
M	4:64000000-65000000	4	6.4e+07	6.5e+07	64500000	0.552340088924879
F	4:64000000-65000000	4	6.4e+07	6.5e+07	64500000	1.12332434373074
M	4:65000000-66000000	4	6.5e+07	6.6e+07	65500000	0.710045287206365
F	4:65000000-66000000	4	6.5e+07	6.6e+07	65500000	1.25319017815244
M	4:66000000-67000000	4	6.6e+07	6.7e+07	66500000	1.38639246912747
F	4:66000000-67000000	4	6.6e+07	6.7e+07	66500000	0.981837045078051
M	4:67000000-68000000	4	6.7e+07	6.8e+07	67500000	1.1434922134497
F	4:67000000-68000000	4	6.7e+07	6.8e+07	67500000	1.19318316739318
M	4:68000000-69000000	4	6.8e+07	6.9e+07	68500000	0.641889916098702
F	4:68000000-69000000	4	6.8e+07	6.9e+07	68500000	0.821341542706266
M	4:69000000-70000000	4	6.9e+07	7e+07	69500000	0.96314941029159
F	4:69000000-70000000	4	6.9e+07	7e+07	69500000	1.41183404854385
M	4:7000000-8000000	4	7e+06	8e+06	7500000	1.08321115836095
F	4:7000000-8000000	4	7e+06	8e+06	7500000	0.978882590266076
M	4:70000000-71000000	4	7e+07	7.1e+07	70500000	1.38440703001402
F	4:70000000-71000000	4	7e+07	7.1e+07	70500000	1.38228709059145
M	4:71000000-72000000	4	7.1e+07	7.2e+07	71500000	1.7033920417482
F	4:71000000-72000000	4	7.1e+07	7.2e+07	71500000	1.41456767926908
M	4:72000000-73000000	4	7.2e+07	7.3e+07	72500000	0.732187282092809
F	4:72000000-73000000	4	7.2e+07	7.3e+07	72500000	1.20767112754493
M	4:73000000-74000000	4	7.3e+07	7.4e+07	73500000	1.47216673789654
F	4:73000000-74000000	4	7.3e+07	7.4e+07	73500000	0.804114297991191
M	4:74000000-75000000	4	7.4e+07	7.5e+07	74500000	0.72474975819331
F	4:74000000-75000000	4	7.4e+07	7.5e+07	74500000	0.968604236986279
M	4:75000000-76000000	4	7.5e+07	7.6e+07	75500000	0.685052222747074
F	4:75000000-76000000	4	7.5e+07	7.6e+07	75500000	0.79360381294842
M	4:76000000-77000000	4	7.6e+07	7.7e+07	76500000	0.900987845933524
F	4:76000000-77000000	4	7.6e+07	7.7e+07	76500000	0.908218419073789
M	4:77000000-78000000	4	7.7e+07	7.8e+07	77500000	0.994615021256494
F	4:77000000-78000000	4	7.7e+07	7.8e+07	77500000	1.30040538019234
M	4:78000000-79000000	4	7.8e+07	7.9e+07	78500000	0.493119568721836
F	4:78000000-79000000	4	7.8e+07	7.9e+07	78500000	0.820841178033708
M	4:79000000-80000000	4	7.9e+07	8e+07	79500000	1.11542501743258
F	4:79000000-80000000	4	7.9e+07	8e+07	79500000	1.29736926912835
M	4:8000000-9000000	4	8e+06	9e+06	8500000	1.31206541823451
F	4:8000000-9000000	4	8e+06	9e+06	8500000	1.46291473026573
M	4:80000000-81000000	4	8e+07	8.1e+07	80500000	0.848932676518883
F	4:80000000-81000000	4	8e+07	8.1e+07	80500000	1.10443204369286
M	4:81000000-82000000	4	8.1e+07	8.2e+07	81500000	0.947204414752834
F	4:81000000-82000000	4	8.1e+07	8.2e+07	81500000	1.25621780845927
M	4:82000000-83000000	4	8.2e+07	8.3e+07	82500000	0.862196804402756
F	4:82000000-83000000	4	8.2e+07	8.3e+07	82500000	1.76536854543707
M	4:83000000-84000000	4	8.3e+07	8.4e+07	83500000	0.973535101333873
F	4:83000000-84000000	4	8.3e+07	8.4e+07	83500000	1.7926709296606
M	4:84000000-85000000	4	8.4e+07	8.5e+07	84500000	0.973622451657408
F	4:84000000-85000000	4	8.4e+07	8.5e+07	84500000	1.55120681174415
M	4:85000000-86000000	4	8.5e+07	8.6e+07	85500000	0.537854930981997
F	4:85000000-86000000	4	8.5e+07	8.6e+07	85500000	0.977899146835831
M	4:86000000-87000000	4	8.6e+07	8.7e+07	86500000	1.22559177032488
F	4:86000000-87000000	4	8.6e+07	8.7e+07	86500000	1.55988828015898
M	4:87000000-88000000	4	8.7e+07	8.8e+07	87500000	1.06515846773286
F	4:87000000-88000000	4	8.7e+07	8.8e+07	87500000	1.17469228986098
M	4:88000000-89000000	4	8.8e+07	8.9e+07	88500000	1.06135029354207
F	4:88000000-89000000	4	8.8e+07	8.9e+07	88500000	0.944875078447003
M	4:89000000-90000000	4	8.9e+07	9e+07	89500000	1.1187863178652
F	4:89000000-90000000	4	8.9e+07	9e+07	89500000	1.01849935828938
M	4:9000000-10000000	4	9e+06	1e+07	9500000	2.70697664724912
F	4:9000000-10000000	4	9e+06	1e+07	9500000	2.26660197810803
M	4:90000000-91000000	4	9e+07	9.1e+07	90500000	1.0518542261811
F	4:90000000-91000000	4	9e+07	9.1e+07	90500000	1.24504299743881
M	4:91000000-92000000	4	9.1e+07	9.2e+07	91500000	0.979182880836164
F	4:91000000-92000000	4	9.1e+07	9.2e+07	91500000	1.12653289685703
M	4:92000000-93000000	4	9.2e+07	9.3e+07	92500000	0.840419206574142
F	4:92000000-93000000	4	9.2e+07	9.3e+07	92500000	0.933742671212352
M	4:93000000-94000000	4	9.3e+07	9.4e+07	93500000	0.731828133552271
F	4:93000000-94000000	4	9.3e+07	9.4e+07	93500000	0.76169355066687
M	4:94000000-95000000	4	9.4e+07	9.5e+07	94500000	0.926936890328483
F	4:94000000-95000000	4	9.4e+07	9.5e+07	94500000	0.869679031610609
M	4:95000000-96000000	4	9.5e+07	9.6e+07	95500000	1.59721866072834
F	4:95000000-96000000	4	9.5e+07	9.6e+07	95500000	1.10561369585743
M	4:96000000-97000000	4	9.6e+07	9.7e+07	96500000	1.52694326352805
F	4:96000000-97000000	4	9.6e+07	9.7e+07	96500000	1.11618637311939
M	4:97000000-98000000	4	9.7e+07	9.8e+07	97500000	1.0543319012379
F	4:97000000-98000000	4	9.7e+07	9.8e+07	97500000	1.29676713536985
M	4:98000000-99000000	4	9.8e+07	9.9e+07	98500000	1.11947154781755
F	4:98000000-99000000	4	9.8e+07	9.9e+07	98500000	1.5083026612616
M	4:99000000-100000000	4	9.9e+07	1e+08	99500000	1.86865816010146
F	4:99000000-100000000	4	9.9e+07	1e+08	99500000	1.74546420837786
M	5:0-1000000	5	0	1e+06	500000	2.00689747468765
F	5:0-1000000	5	0	1e+06	500000	1.03325117060453
M	5:1000000-2000000	5	1e+06	2e+06	1500000	3.02700340151543
F	5:1000000-2000000	5	1e+06	2e+06	1500000	1.73203240721175
M	5:10000000-11000000	5	1e+07	1.1e+07	10500000	1.84976519514931
F	5:10000000-11000000	5	1e+07	1.1e+07	10500000	1.94637131450506
M	5:100000000-101000000	5	1e+08	1.01e+08	100500000	0.78950844175522
F	5:100000000-101000000	5	1e+08	1.01e+08	100500000	1.40481356820266
M	5:101000000-102000000	5	1.01e+08	1.02e+08	101500000	0.758606089997943
F	5:101000000-102000000	5	1.01e+08	1.02e+08	101500000	1.53316552450815
M	5:102000000-103000000	5	1.02e+08	1.03e+08	102500000	1.22938019408296
F	5:102000000-103000000	5	1.02e+08	1.03e+08	102500000	1.40341823285749
M	5:103000000-104000000	5	1.03e+08	1.04e+08	103500000	2.07353705196055
F	5:103000000-104000000	5	1.03e+08	1.04e+08	103500000	1.64577556399987
M	5:104000000-105000000	5	1.04e+08	1.05e+08	104500000	2.53692844642619
F	5:104000000-105000000	5	1.04e+08	1.05e+08	104500000	1.37686145630071
M	5:105000000-106000000	5	1.05e+08	1.06e+08	105500000	2.32859918454917
F	5:105000000-106000000	5	1.05e+08	1.06e+08	105500000	0.888903152921845
M	5:106000000-107000000	5	1.06e+08	1.07e+08	106500000	2.3606795087667
F	5:106000000-107000000	5	1.06e+08	1.07e+08	106500000	0.926784594296932
M	5:107000000-108000000	5	1.07e+08	1.08e+08	107500000	2.72907733830837
F	5:107000000-108000000	5	1.07e+08	1.08e+08	107500000	1.05847837891909
M	5:108000000-109000000	5	1.08e+08	1.09e+08	108500000	1.42180528754678
F	5:108000000-109000000	5	1.08e+08	1.09e+08	108500000	1.48827917345452
M	5:109000000-110000000	5	1.09e+08	1.1e+08	109500000	1.29559585817533
F	5:109000000-110000000	5	1.09e+08	1.1e+08	109500000	1.23980393838063
M	5:11000000-12000000	5	1.1e+07	1.2e+07	11500000	1.40708905946197
F	5:11000000-12000000	5	1.1e+07	1.2e+07	11500000	1.39372789557313
M	5:110000000-111000000	5	1.1e+08	1.11e+08	110500000	1.49989284459785
F	5:110000000-111000000	5	1.1e+08	1.11e+08	110500000	0.975709508702735
M	5:111000000-112000000	5	1.11e+08	1.12e+08	111500000	1.69684499662374
F	5:111000000-112000000	5	1.11e+08	1.12e+08	111500000	0.766735259653034
M	5:112000000-113000000	5	1.12e+08	1.13e+08	112500000	2.21563622498609
F	5:112000000-113000000	5	1.12e+08	1.13e+08	112500000	1.05977234384995
M	5:113000000-114000000	5	1.13e+08	1.14e+08	113500000	2.97721918557062
F	5:113000000-114000000	5	1.13e+08	1.14e+08	113500000	1.02077893073117
M	5:114000000-115000000	5	1.14e+08	1.15e+08	114500000	3.57678325457914
F	5:114000000-115000000	5	1.14e+08	1.15e+08	114500000	0.936212043638326
M	5:115000000-116000000	5	1.15e+08	1.16e+08	115500000	3.6578834240154
F	5:115000000-116000000	5	1.15e+08	1.16e+08	115500000	0.918479470508991
M	5:116000000-117000000	5	1.16e+08	1.17e+08	116500000	4.20267861587781
F	5:116000000-117000000	5	1.16e+08	1.17e+08	116500000	0.957321775029524
M	5:117000000-118000000	5	1.17e+08	1.18e+08	117500000	3.76570557211555
F	5:117000000-118000000	5	1.17e+08	1.18e+08	117500000	1.19758713841993
M	5:118000000-119000000	5	1.18e+08	1.19e+08	118500000	1.52510609223467
F	5:118000000-119000000	5	1.18e+08	1.19e+08	118500000	0.857588292060638
M	5:12000000-13000000	5	1.2e+07	1.3e+07	12500000	1.64035360369821
F	5:12000000-13000000	5	1.2e+07	1.3e+07	12500000	1.23481237221434
M	5:13000000-14000000	5	1.3e+07	1.4e+07	13500000	1.22299808904947
F	5:13000000-14000000	5	1.3e+07	1.4e+07	13500000	0.88364172746274
M	5:14000000-15000000	5	1.4e+07	1.5e+07	14500000	1.80274686509836
F	5:14000000-15000000	5	1.4e+07	1.5e+07	14500000	1.7534299236276
M	5:15000000-16000000	5	1.5e+07	1.6e+07	15500000	1.44540920280143
F	5:15000000-16000000	5	1.5e+07	1.6e+07	15500000	1.7707660589907
M	5:16000000-17000000	5	1.6e+07	1.7e+07	16500000	1.27073719497137
F	5:16000000-17000000	5	1.6e+07	1.7e+07	16500000	1.33696116455091
M	5:17000000-18000000	5	1.7e+07	1.8e+07	17500000	1.26434253443443
F	5:17000000-18000000	5	1.7e+07	1.8e+07	17500000	1.03208381030487
M	5:18000000-19000000	5	1.8e+07	1.9e+07	18500000	1.70202636285913
F	5:18000000-19000000	5	1.8e+07	1.9e+07	18500000	1.45574273721859
M	5:19000000-20000000	5	1.9e+07	2e+07	19500000	1.67751317795685
F	5:19000000-20000000	5	1.9e+07	2e+07	19500000	1.9635992414017
M	5:2000000-3000000	5	2e+06	3e+06	2500000	2.50890668396356
F	5:2000000-3000000	5	2e+06	3e+06	2500000	1.04072549566329
M	5:20000000-21000000	5	2e+07	2.1e+07	20500000	1.92132203948832
F	5:20000000-21000000	5	2e+07	2.1e+07	20500000	1.74659285710218
M	5:21000000-22000000	5	2.1e+07	2.2e+07	21500000	1.89890510418339
F	5:21000000-22000000	5	2.1e+07	2.2e+07	21500000	1.3438950491779
M	5:22000000-23000000	5	2.2e+07	2.3e+07	22500000	1.58011064083608
F	5:22000000-23000000	5	2.2e+07	2.3e+07	22500000	1.20383342730385
M	5:23000000-24000000	5	2.3e+07	2.4e+07	23500000	1.54618365767919
F	5:23000000-24000000	5	2.3e+07	2.4e+07	23500000	1.16882229322217
M	5:24000000-25000000	5	2.4e+07	2.5e+07	24500000	1.30034803419636
F	5:24000000-25000000	5	2.4e+07	2.5e+07	24500000	1.08260292618474
M	5:25000000-26000000	5	2.5e+07	2.6e+07	25500000	1.25975339366748
F	5:25000000-26000000	5	2.5e+07	2.6e+07	25500000	1.27682573311236
M	5:26000000-27000000	5	2.6e+07	2.7e+07	26500000	1.01626286368957
F	5:26000000-27000000	5	2.6e+07	2.7e+07	26500000	0.953988621025474
M	5:27000000-28000000	5	2.7e+07	2.8e+07	27500000	1.77327461250523
F	5:27000000-28000000	5	2.7e+07	2.8e+07	27500000	1.19037855877713
M	5:28000000-29000000	5	2.8e+07	2.9e+07	28500000	1.5087066552344
F	5:28000000-29000000	5	2.8e+07	2.9e+07	28500000	1.18566864289498
M	5:29000000-30000000	5	2.9e+07	3e+07	29500000	0.780146309164969
F	5:29000000-30000000	5	2.9e+07	3e+07	29500000	0.908182268618976
M	5:3000000-4000000	5	3e+06	4e+06	3500000	2.52739260794668
F	5:3000000-4000000	5	3e+06	4e+06	3500000	0.925600328690461
M	5:30000000-31000000	5	3e+07	3.1e+07	30500000	0.738037343227856
F	5:30000000-31000000	5	3e+07	3.1e+07	30500000	0.845213483913957
M	5:31000000-32000000	5	3.1e+07	3.2e+07	31500000	1.14386575962307
F	5:31000000-32000000	5	3.1e+07	3.2e+07	31500000	1.53496557262212
M	5:32000000-33000000	5	3.2e+07	3.3e+07	32500000	1.23678234375135
F	5:32000000-33000000	5	3.2e+07	3.3e+07	32500000	1.11977253441314
M	5:33000000-34000000	5	3.3e+07	3.4e+07	33500000	1.11829954142189
F	5:33000000-34000000	5	3.3e+07	3.4e+07	33500000	1.01137897452545
M	5:34000000-35000000	5	3.4e+07	3.5e+07	34500000	0.716956244843034
F	5:34000000-35000000	5	3.4e+07	3.5e+07	34500000	0.98580191016419
M	5:35000000-36000000	5	3.5e+07	3.6e+07	35500000	0.863556307134121
F	5:35000000-36000000	5	3.5e+07	3.6e+07	35500000	0.895758228114838
M	5:36000000-37000000	5	3.6e+07	3.7e+07	36500000	1.17125841946571
F	5:36000000-37000000	5	3.6e+07	3.7e+07	36500000	1.36518933634039
M	5:37000000-38000000	5	3.7e+07	3.8e+07	37500000	1.0178674979585
F	5:37000000-38000000	5	3.7e+07	3.8e+07	37500000	1.26621560821701
M	5:38000000-39000000	5	3.8e+07	3.9e+07	38500000	1.39788857883662
F	5:38000000-39000000	5	3.8e+07	3.9e+07	38500000	1.57786453439036
M	5:39000000-40000000	5	3.9e+07	4e+07	39500000	1.21097368664118
F	5:39000000-40000000	5	3.9e+07	4e+07	39500000	1.65082836428665
M	5:4000000-5000000	5	4e+06	5e+06	4500000	3.09229603204179
F	5:4000000-5000000	5	4e+06	5e+06	4500000	1.61396631478127
M	5:40000000-41000000	5	4e+07	4.1e+07	40500000	1.24466359068324
F	5:40000000-41000000	5	4e+07	4.1e+07	40500000	1.72501665840865
M	5:41000000-42000000	5	4.1e+07	4.2e+07	41500000	1.04665252953651
F	5:41000000-42000000	5	4.1e+07	4.2e+07	41500000	1.45323116176026
M	5:42000000-43000000	5	4.2e+07	4.3e+07	42500000	1.21739259082611
F	5:42000000-43000000	5	4.2e+07	4.3e+07	42500000	1.17894263242723
M	5:43000000-44000000	5	4.3e+07	4.4e+07	43500000	1.30543029382098
F	5:43000000-44000000	5	4.3e+07	4.4e+07	43500000	1.67284024443723
M	5:44000000-45000000	5	4.4e+07	4.5e+07	44500000	0.867699207763684
F	5:44000000-45000000	5	4.4e+07	4.5e+07	44500000	1.86841280960435
M	5:45000000-46000000	5	4.5e+07	4.6e+07	45500000	1.18409931155279
F	5:45000000-46000000	5	4.5e+07	4.6e+07	45500000	1.45771611793584
M	5:46000000-47000000	5	4.6e+07	4.7e+07	46500000	2.01054132012171
F	5:46000000-47000000	5	4.6e+07	4.7e+07	46500000	1.77461600232364
M	5:47000000-48000000	5	4.7e+07	4.8e+07	47500000	0.857248783877387
F	5:47000000-48000000	5	4.7e+07	4.8e+07	47500000	1.34555519486066
M	5:48000000-49000000	5	4.8e+07	4.9e+07	48500000	1.34541824970268
F	5:48000000-49000000	5	4.8e+07	4.9e+07	48500000	1.43208779693257
M	5:49000000-50000000	5	4.9e+07	5e+07	49500000	1.07700452998056
F	5:49000000-50000000	5	4.9e+07	5e+07	49500000	1.23308957952468
M	5:5000000-6000000	5	5e+06	6e+06	5500000	2.36585281741152
F	5:5000000-6000000	5	5e+06	6e+06	5500000	2.05522048898836
M	5:50000000-51000000	5	5e+07	5.1e+07	50500000	1.78333215613653
F	5:50000000-51000000	5	5e+07	5.1e+07	50500000	1.75576779602134
M	5:51000000-52000000	5	5.1e+07	5.2e+07	51500000	1.69005646579871
F	5:51000000-52000000	5	5.1e+07	5.2e+07	51500000	1.88826052042577
M	5:52000000-53000000	5	5.2e+07	5.3e+07	52500000	1.06310298602209
F	5:52000000-53000000	5	5.2e+07	5.3e+07	52500000	1.31845182160411
M	5:53000000-54000000	5	5.3e+07	5.4e+07	53500000	1.3473642955182
F	5:53000000-54000000	5	5.3e+07	5.4e+07	53500000	1.23655794563378
M	5:54000000-55000000	5	5.4e+07	5.5e+07	54500000	1.20776060016773
F	5:54000000-55000000	5	5.4e+07	5.5e+07	54500000	1.41468901456258
M	5:55000000-56000000	5	5.5e+07	5.6e+07	55500000	0.76297609840171
F	5:55000000-56000000	5	5.5e+07	5.6e+07	55500000	1.06830232306492
M	5:56000000-57000000	5	5.6e+07	5.7e+07	56500000	0.682721183654008
F	5:56000000-57000000	5	5.6e+07	5.7e+07	56500000	1.04222408264849
M	5:57000000-58000000	5	5.7e+07	5.8e+07	57500000	0.500194934979823
F	5:57000000-58000000	5	5.7e+07	5.8e+07	57500000	1.01631385011419
M	5:58000000-59000000	5	5.8e+07	5.9e+07	58500000	0.517067199924581
F	5:58000000-59000000	5	5.8e+07	5.9e+07	58500000	1.13588705314175
M	5:59000000-60000000	5	5.9e+07	6e+07	59500000	1.10232963086584
F	5:59000000-60000000	5	5.9e+07	6e+07	59500000	0.97488139782558
M	5:6000000-7000000	5	6e+06	7e+06	6500000	3.15425416103654
F	5:6000000-7000000	5	6e+06	7e+06	6500000	2.77102234220073
M	5:60000000-61000000	5	6e+07	6.1e+07	60500000	1.41491635123421
F	5:60000000-61000000	5	6e+07	6.1e+07	60500000	1.81584627563544
M	5:61000000-62000000	5	6.1e+07	6.2e+07	61500000	1.26575408706332
F	5:61000000-62000000	5	6.1e+07	6.2e+07	61500000	1.02941846492052
M	5:62000000-63000000	5	6.2e+07	6.3e+07	62500000	1.04289678225858
F	5:62000000-63000000	5	6.2e+07	6.3e+07	62500000	0.877046706191232
M	5:63000000-64000000	5	6.3e+07	6.4e+07	63500000	1.26289122275701
F	5:63000000-64000000	5	6.3e+07	6.4e+07	63500000	1.20916981325497
M	5:64000000-65000000	5	6.4e+07	6.5e+07	64500000	1.34426934478205
F	5:64000000-65000000	5	6.4e+07	6.5e+07	64500000	1.17555399887235
M	5:65000000-66000000	5	6.5e+07	6.6e+07	65500000	1.45146155713328
F	5:65000000-66000000	5	6.5e+07	6.6e+07	65500000	1.28143028811928
M	5:66000000-67000000	5	6.6e+07	6.7e+07	66500000	1.1534102314506
F	5:66000000-67000000	5	6.6e+07	6.7e+07	66500000	1.155336101192
M	5:67000000-68000000	5	6.7e+07	6.8e+07	67500000	1.2239043736361
F	5:67000000-68000000	5	6.7e+07	6.8e+07	67500000	1.13593546219253
M	5:68000000-69000000	5	6.8e+07	6.9e+07	68500000	0.970097267782513
F	5:68000000-69000000	5	6.8e+07	6.9e+07	68500000	1.12019967309653
M	5:69000000-70000000	5	6.9e+07	7e+07	69500000	1.13599860968408
F	5:69000000-70000000	5	6.9e+07	7e+07	69500000	1.14606434417127
M	5:7000000-8000000	5	7e+06	8e+06	7500000	2.52731039537591
F	5:7000000-8000000	5	7e+06	8e+06	7500000	1.9327342001401
M	5:70000000-71000000	5	7e+07	7.1e+07	70500000	1.77207666179685
F	5:70000000-71000000	5	7e+07	7.1e+07	70500000	1.31225831069499
M	5:71000000-72000000	5	7.1e+07	7.2e+07	71500000	1.81999344196144
F	5:71000000-72000000	5	7.1e+07	7.2e+07	71500000	1.79698383137704
M	5:72000000-73000000	5	7.2e+07	7.3e+07	72500000	0.998088168760974
F	5:72000000-73000000	5	7.2e+07	7.3e+07	72500000	1.1555752988547
M	5:73000000-74000000	5	7.3e+07	7.4e+07	73500000	1.29782335087577
F	5:73000000-74000000	5	7.3e+07	7.4e+07	73500000	1.0390233901143
M	5:74000000-75000000	5	7.4e+07	7.5e+07	74500000	1.36063103426553
F	5:74000000-75000000	5	7.4e+07	7.5e+07	74500000	1.28853787581085
M	5:75000000-76000000	5	7.5e+07	7.6e+07	75500000	0.588656869354503
F	5:75000000-76000000	5	7.5e+07	7.6e+07	75500000	0.886178931242062
M	5:76000000-77000000	5	7.6e+07	7.7e+07	76500000	0.639100755760347
F	5:76000000-77000000	5	7.6e+07	7.7e+07	76500000	0.903984919156885
M	5:77000000-78000000	5	7.7e+07	7.8e+07	77500000	0.861553432816007
F	5:77000000-78000000	5	7.7e+07	7.8e+07	77500000	1.19943389886495
M	5:78000000-79000000	5	7.8e+07	7.9e+07	78500000	1.14574462445684
F	5:78000000-79000000	5	7.8e+07	7.9e+07	78500000	1.42469545011874
M	5:79000000-80000000	5	7.9e+07	8e+07	79500000	0.904776208035198
F	5:79000000-80000000	5	7.9e+07	8e+07	79500000	1.54197634221212
M	5:8000000-9000000	5	8e+06	9e+06	8500000	2.58372558069772
F	5:8000000-9000000	5	8e+06	9e+06	8500000	1.15267645099011
M	5:80000000-81000000	5	8e+07	8.1e+07	80500000	1.21118198439551
F	5:80000000-81000000	5	8e+07	8.1e+07	80500000	1.44429257291257
M	5:81000000-82000000	5	8.1e+07	8.2e+07	81500000	1.2496606809758
F	5:81000000-82000000	5	8.1e+07	8.2e+07	81500000	0.943905300506301
M	5:82000000-83000000	5	8.2e+07	8.3e+07	82500000	1.28335168634543
F	5:82000000-83000000	5	8.2e+07	8.3e+07	82500000	1.46957064019546
M	5:83000000-84000000	5	8.3e+07	8.4e+07	83500000	1.66527358518688
F	5:83000000-84000000	5	8.3e+07	8.4e+07	83500000	1.66611138637826
M	5:84000000-85000000	5	8.4e+07	8.5e+07	84500000	1.43924702674596
F	5:84000000-85000000	5	8.4e+07	8.5e+07	84500000	1.57300084858218
M	5:85000000-86000000	5	8.5e+07	8.6e+07	85500000	0.741674000284583
F	5:85000000-86000000	5	8.5e+07	8.6e+07	85500000	1.98548013235604
M	5:86000000-87000000	5	8.6e+07	8.7e+07	86500000	0.896118231479378
F	5:86000000-87000000	5	8.6e+07	8.7e+07	86500000	1.3678005774915
M	5:87000000-88000000	5	8.7e+07	8.8e+07	87500000	1.11066939717587
F	5:87000000-88000000	5	8.7e+07	8.8e+07	87500000	1.38702466583517
M	5:88000000-89000000	5	8.8e+07	8.9e+07	88500000	1.02347384266258
F	5:88000000-89000000	5	8.8e+07	8.9e+07	88500000	1.2245183299447
M	5:89000000-90000000	5	8.9e+07	9e+07	89500000	1.34138614262662
F	5:89000000-90000000	5	8.9e+07	9e+07	89500000	1.53297510635753
M	5:9000000-10000000	5	9e+06	1e+07	9500000	1.49471533045462
F	5:9000000-10000000	5	9e+06	1e+07	9500000	0.971319061206126
M	5:90000000-91000000	5	9e+07	9.1e+07	90500000	1.16686062508683
F	5:90000000-91000000	5	9e+07	9.1e+07	90500000	1.38534458701384
M	5:91000000-92000000	5	9.1e+07	9.2e+07	91500000	1.28350585349374
F	5:91000000-92000000	5	9.1e+07	9.2e+07	91500000	1.49444719711596
M	5:92000000-93000000	5	9.2e+07	9.3e+07	92500000	1.24348271860632
F	5:92000000-93000000	5	9.2e+07	9.3e+07	92500000	1.50362498362635
M	5:93000000-94000000	5	9.3e+07	9.4e+07	93500000	1.28147696058991
F	5:93000000-94000000	5	9.3e+07	9.4e+07	93500000	1.49414820003759
M	5:94000000-95000000	5	9.4e+07	9.5e+07	94500000	1.26250973134153
F	5:94000000-95000000	5	9.4e+07	9.5e+07	94500000	1.49116392443632
M	5:95000000-96000000	5	9.5e+07	9.6e+07	95500000	0.983663023839949
F	5:95000000-96000000	5	9.5e+07	9.6e+07	95500000	1.21201740447755
M	5:96000000-97000000	5	9.6e+07	9.7e+07	96500000	1.66753161767946
F	5:96000000-97000000	5	9.6e+07	9.7e+07	96500000	2.01680648339569
M	5:97000000-98000000	5	9.7e+07	9.8e+07	97500000	1.10131780725334
F	5:97000000-98000000	5	9.7e+07	9.8e+07	97500000	1.5952946402638
M	5:98000000-99000000	5	9.8e+07	9.9e+07	98500000	0.652126867315912
F	5:98000000-99000000	5	9.8e+07	9.9e+07	98500000	1.27053540410167
M	5:99000000-100000000	5	9.9e+07	1e+08	99500000	0.822083168084138
F	5:99000000-100000000	5	9.9e+07	1e+08	99500000	1.37421050533354
M	6:0-1000000	6	0	1e+06	500000	0.58304591858637
F	6:0-1000000	6	0	1e+06	500000	0.850692375003675
M	6:1000000-2000000	6	1e+06	2e+06	1500000	1.87030024877166
F	6:1000000-2000000	6	1e+06	2e+06	1500000	0.863499374289252
M	6:10000000-11000000	6	1e+07	1.1e+07	10500000	2.15246122336269
F	6:10000000-11000000	6	1e+07	1.1e+07	10500000	1.17485451582868
M	6:100000000-101000000	6	1e+08	1.01e+08	100500000	1.28340404140842
F	6:100000000-101000000	6	1e+08	1.01e+08	100500000	1.1263576112981
M	6:101000000-102000000	6	1.01e+08	1.02e+08	101500000	2.32101604189454
F	6:101000000-102000000	6	1.01e+08	1.02e+08	101500000	1.12289056987867
M	6:102000000-103000000	6	1.02e+08	1.03e+08	102500000	1.75544811242584
F	6:102000000-103000000	6	1.02e+08	1.03e+08	102500000	1.61480562591808
M	6:103000000-104000000	6	1.03e+08	1.04e+08	103500000	1.5792441417255
F	6:103000000-104000000	6	1.03e+08	1.04e+08	103500000	1.00128965844293
M	6:104000000-105000000	6	1.04e+08	1.05e+08	104500000	1.78029122888425
F	6:104000000-105000000	6	1.04e+08	1.05e+08	104500000	1.10934915622795
M	6:105000000-106000000	6	1.05e+08	1.06e+08	105500000	2.04270115539736
F	6:105000000-106000000	6	1.05e+08	1.06e+08	105500000	1.05655412517205
M	6:106000000-107000000	6	1.06e+08	1.07e+08	106500000	2.46673104793783
F	6:106000000-107000000	6	1.06e+08	1.07e+08	106500000	1.98046716865032
M	6:107000000-108000000	6	1.07e+08	1.08e+08	107500000	2.41049872629078
F	6:107000000-108000000	6	1.07e+08	1.08e+08	107500000	1.14650924737153
M	6:108000000-109000000	6	1.08e+08	1.09e+08	108500000	2.30404400964992
F	6:108000000-109000000	6	1.08e+08	1.09e+08	108500000	1.28530367697236
M	6:109000000-110000000	6	1.09e+08	1.1e+08	109500000	2.0197313483368
F	6:109000000-110000000	6	1.09e+08	1.1e+08	109500000	2.23181755092126
M	6:11000000-12000000	6	1.1e+07	1.2e+07	11500000	2.18818506463592
F	6:11000000-12000000	6	1.1e+07	1.2e+07	11500000	0.955091945996275
M	6:110000000-111000000	6	1.1e+08	1.11e+08	110500000	2.2118570883588
F	6:110000000-111000000	6	1.1e+08	1.11e+08	110500000	2.40914938016798
M	6:111000000-112000000	6	1.11e+08	1.12e+08	111500000	2.51026334381721
F	6:111000000-112000000	6	1.11e+08	1.12e+08	111500000	1.66690849741265
M	6:112000000-113000000	6	1.12e+08	1.13e+08	112500000	2.63094339812812
F	6:112000000-113000000	6	1.12e+08	1.13e+08	112500000	1.66243002129378
M	6:113000000-114000000	6	1.13e+08	1.14e+08	113500000	2.13045698017555
F	6:113000000-114000000	6	1.13e+08	1.14e+08	113500000	1.47564467084571
M	6:114000000-115000000	6	1.14e+08	1.15e+08	114500000	2.42962860125144
F	6:114000000-115000000	6	1.14e+08	1.15e+08	114500000	0.936453942028301
M	6:115000000-116000000	6	1.15e+08	1.16e+08	115500000	3.258435976188
F	6:115000000-116000000	6	1.15e+08	1.16e+08	115500000	1.08557258264887
M	6:116000000-117000000	6	1.16e+08	1.17e+08	116500000	1.49016204852839
F	6:116000000-117000000	6	1.16e+08	1.17e+08	116500000	0.789409181246489
M	6:117000000-118000000	6	1.17e+08	1.18e+08	117500000	0.916361177426034
F	6:117000000-118000000	6	1.17e+08	1.18e+08	117500000	0.966463229316538
M	6:12000000-13000000	6	1.2e+07	1.3e+07	12500000	2.0958905302265
F	6:12000000-13000000	6	1.2e+07	1.3e+07	12500000	0.910751280260708
M	6:13000000-14000000	6	1.3e+07	1.4e+07	13500000	2.35850745452285
F	6:13000000-14000000	6	1.3e+07	1.4e+07	13500000	1.90784741620111
M	6:14000000-15000000	6	1.4e+07	1.5e+07	14500000	2.0695915014179
F	6:14000000-15000000	6	1.4e+07	1.5e+07	14500000	2.78240223463687
M	6:15000000-16000000	6	1.5e+07	1.6e+07	15500000	1.87195246113269
F	6:15000000-16000000	6	1.5e+07	1.6e+07	15500000	1.47193610335195
M	6:16000000-17000000	6	1.6e+07	1.7e+07	16500000	2.09507353351834
F	6:16000000-17000000	6	1.6e+07	1.7e+07	16500000	1.60597358007449
M	6:17000000-18000000	6	1.7e+07	1.8e+07	17500000	2.26244899927334
F	6:17000000-18000000	6	1.7e+07	1.8e+07	17500000	1.34623486964618
M	6:18000000-19000000	6	1.8e+07	1.9e+07	18500000	1.31669245696315
F	6:18000000-19000000	6	1.8e+07	1.9e+07	18500000	1.88467178770949
M	6:19000000-20000000	6	1.9e+07	2e+07	19500000	1.18660325619369
F	6:19000000-20000000	6	1.9e+07	2e+07	19500000	1.31172602420856
M	6:2000000-3000000	6	2e+06	3e+06	2500000	2.69971038778912
F	6:2000000-3000000	6	2e+06	3e+06	2500000	1.07030312570529
M	6:20000000-21000000	6	2e+07	2.1e+07	20500000	1.42647066899513
F	6:20000000-21000000	6	2e+07	2.1e+07	20500000	1.34926453321117
M	6:21000000-22000000	6	2.1e+07	2.2e+07	21500000	1.06018646869727
F	6:21000000-22000000	6	2.1e+07	2.2e+07	21500000	1.73480458493818
M	6:22000000-23000000	6	2.2e+07	2.3e+07	22500000	1.15790914738924
F	6:22000000-23000000	6	2.2e+07	2.3e+07	22500000	1.26167343303608
M	6:23000000-24000000	6	2.3e+07	2.4e+07	23500000	1.3565967389552
F	6:23000000-24000000	6	2.3e+07	2.4e+07	23500000	1.42409232335149
M	6:24000000-25000000	6	2.4e+07	2.5e+07	24500000	1.6877859539743
F	6:24000000-25000000	6	2.4e+07	2.5e+07	24500000	1.58397237933307
M	6:25000000-26000000	6	2.5e+07	2.6e+07	25500000	0.962673416142972
F	6:25000000-26000000	6	2.5e+07	2.6e+07	25500000	1.34993117966156
M	6:26000000-27000000	6	2.6e+07	2.7e+07	26500000	1.67198303986084
F	6:26000000-27000000	6	2.6e+07	2.7e+07	26500000	1.34056236047977
M	6:27000000-28000000	6	2.7e+07	2.8e+07	27500000	0.758988931659343
F	6:27000000-28000000	6	2.7e+07	2.8e+07	27500000	1.07889181905456
M	6:28000000-29000000	6	2.8e+07	2.9e+07	28500000	1.34174092238508
F	6:28000000-29000000	6	2.8e+07	2.9e+07	28500000	1.38292735116879
M	6:29000000-30000000	6	2.9e+07	3e+07	29500000	1.38216105854283
F	6:29000000-30000000	6	2.9e+07	3e+07	29500000	1.11579455683172
M	6:3000000-4000000	6	3e+06	4e+06	3500000	2.34947920886577
F	6:3000000-4000000	6	3e+06	4e+06	3500000	1.0213316438642
M	6:30000000-31000000	6	3e+07	3.1e+07	30500000	1.18185507083842
F	6:30000000-31000000	6	3e+07	3.1e+07	30500000	0.960564211110726
M	6:31000000-32000000	6	3.1e+07	3.2e+07	31500000	0.844512121720967
F	6:31000000-32000000	6	3.1e+07	3.2e+07	31500000	1.23690967764322
M	6:32000000-33000000	6	3.2e+07	3.3e+07	32500000	0.566913115704829
F	6:32000000-33000000	6	3.2e+07	3.3e+07	32500000	1.08974981782851
M	6:33000000-34000000	6	3.3e+07	3.4e+07	33500000	0.75007352177052
F	6:33000000-34000000	6	3.3e+07	3.4e+07	33500000	1.05150537261298
M	6:34000000-35000000	6	3.4e+07	3.5e+07	34500000	0.803001196766809
F	6:34000000-35000000	6	3.4e+07	3.5e+07	34500000	0.893530888187192
M	6:35000000-36000000	6	3.5e+07	3.6e+07	35500000	0.903033622534201
F	6:35000000-36000000	6	3.5e+07	3.6e+07	35500000	0.977653631284916
M	6:36000000-37000000	6	3.6e+07	3.7e+07	36500000	1.23831780970036
F	6:36000000-37000000	6	3.6e+07	3.7e+07	36500000	1.19839342100697
M	6:37000000-38000000	6	3.7e+07	3.8e+07	37500000	0.950880905093375
F	6:37000000-38000000	6	3.7e+07	3.8e+07	37500000	0.92673814728709
M	6:38000000-39000000	6	3.8e+07	3.9e+07	38500000	0.744180656627885
F	6:38000000-39000000	6	3.8e+07	3.9e+07	38500000	1.36501960512162
M	6:39000000-40000000	6	3.9e+07	4e+07	39500000	0.978142701413845
F	6:39000000-40000000	6	3.9e+07	4e+07	39500000	1.94797413743249
M	6:4000000-5000000	6	4e+06	5e+06	4500000	2.88831203723685
F	6:4000000-5000000	6	4e+06	5e+06	4500000	1.87531505056465
M	6:40000000-41000000	6	4e+07	4.1e+07	40500000	1.54673188492144
F	6:40000000-41000000	6	4e+07	4.1e+07	40500000	0.855055114102965
M	6:41000000-42000000	6	4.1e+07	4.2e+07	41500000	1.29727533651638
F	6:41000000-42000000	6	4.1e+07	4.2e+07	41500000	1.45498051054281
M	6:42000000-43000000	6	4.2e+07	4.3e+07	42500000	1.13649975726387
F	6:42000000-43000000	6	4.2e+07	4.3e+07	42500000	1.38034225106122
M	6:43000000-44000000	6	4.3e+07	4.4e+07	43500000	1.43459968043553
F	6:43000000-44000000	6	4.3e+07	4.4e+07	43500000	1.8624663127335
M	6:44000000-45000000	6	4.4e+07	4.5e+07	44500000	1.01963183649612
F	6:44000000-45000000	6	4.4e+07	4.5e+07	44500000	1.58485142903409
M	6:45000000-46000000	6	4.5e+07	4.6e+07	45500000	1.41442431615611
F	6:45000000-46000000	6	4.5e+07	4.6e+07	45500000	1.37813306036527
M	6:46000000-47000000	6	4.6e+07	4.7e+07	46500000	1.74142080935812
F	6:46000000-47000000	6	4.6e+07	4.7e+07	46500000	1.1397255282973
M	6:47000000-48000000	6	4.7e+07	4.8e+07	47500000	0.782492965528423
F	6:47000000-48000000	6	4.7e+07	4.8e+07	47500000	1.39448801138138
M	6:48000000-49000000	6	4.8e+07	4.9e+07	48500000	0.849716244059974
F	6:48000000-49000000	6	4.8e+07	4.9e+07	48500000	1.49591415385683
M	6:49000000-50000000	6	4.9e+07	5e+07	49500000	0.848568847309682
F	6:49000000-50000000	6	4.9e+07	5e+07	49500000	1.68588142082191
M	6:5000000-6000000	6	5e+06	6e+06	5500000	3.78446092437345
F	6:5000000-6000000	6	5e+06	6e+06	5500000	2.07008051454009
M	6:50000000-51000000	6	5e+07	5.1e+07	50500000	1.00925627662593
F	6:50000000-51000000	6	5e+07	5.1e+07	50500000	1.36942931168095
M	6:51000000-52000000	6	5.1e+07	5.2e+07	51500000	0.560745591512739
F	6:51000000-52000000	6	5.1e+07	5.2e+07	51500000	1.10523150236533
M	6:52000000-53000000	6	5.2e+07	5.3e+07	52500000	0.635229163930235
F	6:52000000-53000000	6	5.2e+07	5.3e+07	52500000	0.973087777739224
M	6:53000000-54000000	6	5.3e+07	5.4e+07	53500000	0.533071768523905
F	6:53000000-54000000	6	5.3e+07	5.4e+07	53500000	1.3992476028546
M	6:54000000-55000000	6	5.4e+07	5.5e+07	54500000	0.778432735274998
F	6:54000000-55000000	6	5.4e+07	5.5e+07	54500000	1.59297685554668
M	6:55000000-56000000	6	5.5e+07	5.6e+07	55500000	0.771537231272215
F	6:55000000-56000000	6	5.5e+07	5.6e+07	55500000	1.09469447239668
M	6:56000000-57000000	6	5.6e+07	5.7e+07	56500000	0.933286650183568
F	6:56000000-57000000	6	5.6e+07	5.7e+07	56500000	1.3483928426848
M	6:57000000-58000000	6	5.7e+07	5.8e+07	57500000	1.21854715800644
F	6:57000000-58000000	6	5.7e+07	5.8e+07	57500000	1.70908370635114
M	6:58000000-59000000	6	5.8e+07	5.9e+07	58500000	1.54960235769461
F	6:58000000-59000000	6	5.8e+07	5.9e+07	58500000	1.26940849208277
M	6:59000000-60000000	6	5.9e+07	6e+07	59500000	1.04467533243268
F	6:59000000-60000000	6	5.9e+07	6e+07	59500000	0.970216408156655
M	6:6000000-7000000	6	6e+06	7e+06	6500000	2.20268911243693
F	6:6000000-7000000	6	6e+06	7e+06	6500000	1.3989554236499
M	6:60000000-61000000	6	6e+07	6.1e+07	60500000	1.62877296202985
F	6:60000000-61000000	6	6e+07	6.1e+07	60500000	1.23568074302832
M	6:61000000-62000000	6	6.1e+07	6.2e+07	61500000	1.3330902670585
F	6:61000000-62000000	6	6.1e+07	6.2e+07	61500000	1.9874764333715
M	6:62000000-63000000	6	6.2e+07	6.3e+07	62500000	1.46537543644504
F	6:62000000-63000000	6	6.2e+07	6.3e+07	62500000	1.30431601836751
M	6:63000000-64000000	6	6.3e+07	6.4e+07	63500000	0.705410836606131
F	6:63000000-64000000	6	6.3e+07	6.4e+07	63500000	1.07229605468614
M	6:64000000-65000000	6	6.4e+07	6.5e+07	64500000	0.785424465180546
F	6:64000000-65000000	6	6.4e+07	6.5e+07	64500000	1.26575060434666
M	6:65000000-66000000	6	6.5e+07	6.6e+07	65500000	0.921963459451485
F	6:65000000-66000000	6	6.5e+07	6.6e+07	65500000	0.979186185039962
M	6:66000000-67000000	6	6.6e+07	6.7e+07	66500000	1.00759544649581
F	6:66000000-67000000	6	6.6e+07	6.7e+07	66500000	1.73322865702026
M	6:67000000-68000000	6	6.7e+07	6.8e+07	67500000	0.795463805803786
F	6:67000000-68000000	6	6.7e+07	6.8e+07	67500000	1.10553512150549
M	6:68000000-69000000	6	6.8e+07	6.9e+07	68500000	1.34560946271661
F	6:68000000-69000000	6	6.8e+07	6.9e+07	68500000	1.17285471390402
M	6:69000000-70000000	6	6.9e+07	7e+07	69500000	1.43855720877532
F	6:69000000-70000000	6	6.9e+07	7e+07	69500000	1.66735487005101
M	6:7000000-8000000	6	7e+06	8e+06	7500000	1.56354189303519
F	6:7000000-8000000	6	7e+06	8e+06	7500000	1.28882972532588
M	6:70000000-71000000	6	7e+07	7.1e+07	70500000	1.14221967482197
F	6:70000000-71000000	6	7e+07	7.1e+07	70500000	1.28839770059104
M	6:71000000-72000000	6	7.1e+07	7.2e+07	71500000	0.9471517132782
F	6:71000000-72000000	6	7.1e+07	7.2e+07	71500000	1.2955833535746
M	6:72000000-73000000	6	7.2e+07	7.3e+07	72500000	0.949846343309033
F	6:72000000-73000000	6	7.2e+07	7.3e+07	72500000	1.29928750708445
M	6:73000000-74000000	6	7.3e+07	7.4e+07	73500000	1.21245833639357
F	6:73000000-74000000	6	7.3e+07	7.4e+07	73500000	1.44107186231306
M	6:74000000-75000000	6	7.4e+07	7.5e+07	74500000	1.05008744900332
F	6:74000000-75000000	6	7.4e+07	7.5e+07	74500000	1.6116075043085
M	6:75000000-76000000	6	7.5e+07	7.6e+07	75500000	0.77860454003409
F	6:75000000-76000000	6	7.5e+07	7.6e+07	75500000	1.2241576737569
M	6:76000000-77000000	6	7.6e+07	7.7e+07	76500000	0.831915359104521
F	6:76000000-77000000	6	7.6e+07	7.7e+07	76500000	1.16427530448662
M	6:77000000-78000000	6	7.7e+07	7.8e+07	77500000	0.85611437600953
F	6:77000000-78000000	6	7.7e+07	7.8e+07	77500000	1.20901430769053
M	6:78000000-79000000	6	7.8e+07	7.9e+07	78500000	0.693215349581393
F	6:78000000-79000000	6	7.8e+07	7.9e+07	78500000	1.04503105590062
M	6:79000000-80000000	6	7.9e+07	8e+07	79500000	0.841765744851874
F	6:79000000-80000000	6	7.9e+07	8e+07	79500000	1.20606775622564
M	6:8000000-9000000	6	8e+06	9e+06	8500000	2.0546075567737
F	6:8000000-9000000	6	8e+06	9e+06	8500000	1.39555109404097
M	6:80000000-81000000	6	8e+07	8.1e+07	80500000	0.631625527929752
F	6:80000000-81000000	6	8e+07	8.1e+07	80500000	0.902223070428074
M	6:81000000-82000000	6	8.1e+07	8.2e+07	81500000	0.827865463136814
F	6:81000000-82000000	6	8.1e+07	8.2e+07	81500000	0.907809662606845
M	6:82000000-83000000	6	8.2e+07	8.3e+07	82500000	0.540834346358524
F	6:82000000-83000000	6	8.2e+07	8.3e+07	82500000	0.914943266594955
M	6:83000000-84000000	6	8.3e+07	8.4e+07	83500000	0.679726734866014
F	6:83000000-84000000	6	8.3e+07	8.4e+07	83500000	1.07582381993361
M	6:84000000-85000000	6	8.4e+07	8.5e+07	84500000	0.759943306178666
F	6:84000000-85000000	6	8.4e+07	8.5e+07	84500000	1.51087824004997
M	6:85000000-86000000	6	8.5e+07	8.6e+07	85500000	0.818605929896115
F	6:85000000-86000000	6	8.5e+07	8.6e+07	85500000	2.14960616260107
M	6:86000000-87000000	6	8.6e+07	8.7e+07	86500000	0.7758478525137
F	6:86000000-87000000	6	8.6e+07	8.7e+07	86500000	1.06516823391975
M	6:87000000-88000000	6	8.7e+07	8.8e+07	87500000	1.35134314175591
F	6:87000000-88000000	6	8.7e+07	8.8e+07	87500000	1.51910776455348
M	6:88000000-89000000	6	8.8e+07	8.9e+07	88500000	1.09396394596318
F	6:88000000-89000000	6	8.8e+07	8.9e+07	88500000	1.4529014423355
M	6:89000000-90000000	6	8.9e+07	9e+07	89500000	1.00405241161564
F	6:89000000-90000000	6	8.9e+07	9e+07	89500000	1.600515285055
M	6:9000000-10000000	6	9e+06	1e+07	9500000	1.43131664598841
F	6:9000000-10000000	6	9e+06	1e+07	9500000	1.19237081005586
M	6:90000000-91000000	6	9e+07	9.1e+07	90500000	1.73039396763406
F	6:90000000-91000000	6	9e+07	9.1e+07	90500000	1.79254137895138
M	6:91000000-92000000	6	9.1e+07	9.2e+07	91500000	0.908297709984536
F	6:91000000-92000000	6	9.1e+07	9.2e+07	91500000	1.14026625952786
M	6:92000000-93000000	6	9.2e+07	9.3e+07	92500000	1.30311329359713
F	6:92000000-93000000	6	9.2e+07	9.3e+07	92500000	1.10674670645523
M	6:93000000-94000000	6	9.3e+07	9.4e+07	93500000	1.38247227528692
F	6:93000000-94000000	6	9.3e+07	9.4e+07	93500000	1.28458655747944
M	6:94000000-95000000	6	9.4e+07	9.5e+07	94500000	1.56842653057155
F	6:94000000-95000000	6	9.4e+07	9.5e+07	94500000	1.14647454804122
M	6:95000000-96000000	6	9.5e+07	9.6e+07	95500000	1.33729147395985
F	6:95000000-96000000	6	9.5e+07	9.6e+07	95500000	1.40689013035382
M	6:96000000-97000000	6	9.6e+07	9.7e+07	96500000	1.63575511162039
F	6:96000000-97000000	6	9.6e+07	9.7e+07	96500000	1.65218258787606
M	6:97000000-98000000	6	9.7e+07	9.8e+07	97500000	1.33660754689774
F	6:97000000-98000000	6	9.7e+07	9.8e+07	97500000	1.01273465422117
M	6:98000000-99000000	6	9.8e+07	9.9e+07	98500000	1.42353084647906
F	6:98000000-99000000	6	9.8e+07	9.9e+07	98500000	1.58178053830228
M	6:99000000-100000000	6	9.9e+07	1e+08	99500000	1.80405162794295
F	6:99000000-100000000	6	9.9e+07	1e+08	99500000	1.60007286859364
M	7:0-1000000	7	0	1e+06	500000	1.11205001910779
F	7:0-1000000	7	0	1e+06	500000	0.913109491219149
M	7:1000000-2000000	7	1e+06	2e+06	1500000	2.9046843101928
F	7:1000000-2000000	7	1e+06	2e+06	1500000	0.795599364233901
M	7:10000000-11000000	7	1e+07	1.1e+07	10500000	1.17283560400303
F	7:10000000-11000000	7	1e+07	1.1e+07	10500000	1.54001297208054
M	7:100000000-101000000	7	1e+08	1.01e+08	100500000	2.34302573159745
F	7:100000000-101000000	7	1e+08	1.01e+08	100500000	1.76129897697456
M	7:101000000-102000000	7	1.01e+08	1.02e+08	101500000	2.37386403129499
F	7:101000000-102000000	7	1.01e+08	1.02e+08	101500000	1.49289188950146
M	7:102000000-103000000	7	1.02e+08	1.03e+08	102500000	3.06171063367673
F	7:102000000-103000000	7	1.02e+08	1.03e+08	102500000	1.81964681308623
M	7:103000000-104000000	7	1.03e+08	1.04e+08	103500000	3.94622228598368
F	7:103000000-104000000	7	1.03e+08	1.04e+08	103500000	1.42729120145559
M	7:104000000-105000000	7	1.04e+08	1.05e+08	104500000	4.03257263587864
F	7:104000000-105000000	7	1.04e+08	1.05e+08	104500000	1.65383691942312
M	7:105000000-106000000	7	1.05e+08	1.06e+08	105500000	4.37531954782083
F	7:105000000-106000000	7	1.05e+08	1.06e+08	105500000	1.93953781191282
M	7:106000000-107000000	7	1.06e+08	1.07e+08	106500000	3.99637824287443
F	7:106000000-107000000	7	1.06e+08	1.07e+08	106500000	1.52321416797461
M	7:107000000-108000000	7	1.07e+08	1.08e+08	107500000	3.46807885114879
F	7:107000000-108000000	7	1.07e+08	1.08e+08	107500000	1.52058770970195
M	7:108000000-109000000	7	1.08e+08	1.09e+08	108500000	1.49652721031038
F	7:108000000-109000000	7	1.08e+08	1.09e+08	108500000	1.27729408543029
M	7:11000000-12000000	7	1.1e+07	1.2e+07	11500000	1.94320612464419
F	7:11000000-12000000	7	1.1e+07	1.2e+07	11500000	1.3766119284177
M	7:12000000-13000000	7	1.2e+07	1.3e+07	12500000	1.42166995447658
F	7:12000000-13000000	7	1.2e+07	1.3e+07	12500000	1.43907544444117
M	7:13000000-14000000	7	1.3e+07	1.4e+07	13500000	1.91207695550774
F	7:13000000-14000000	7	1.3e+07	1.4e+07	13500000	1.7726524956514
M	7:14000000-15000000	7	1.4e+07	1.5e+07	14500000	1.83211670159723
F	7:14000000-15000000	7	1.4e+07	1.5e+07	14500000	2.45345971284531
M	7:15000000-16000000	7	1.5e+07	1.6e+07	15500000	1.63467310889307
F	7:15000000-16000000	7	1.5e+07	1.6e+07	15500000	1.57346325068545
M	7:16000000-17000000	7	1.6e+07	1.7e+07	16500000	1.51728915127019
F	7:16000000-17000000	7	1.6e+07	1.7e+07	16500000	1.16994899613786
M	7:17000000-18000000	7	1.7e+07	1.8e+07	17500000	1.31645297732129
F	7:17000000-18000000	7	1.7e+07	1.8e+07	17500000	1.6544237742858
M	7:18000000-19000000	7	1.8e+07	1.9e+07	18500000	1.73473465905631
F	7:18000000-19000000	7	1.8e+07	1.9e+07	18500000	1.50090509743801
M	7:19000000-20000000	7	1.9e+07	2e+07	19500000	0.942909853426194
F	7:19000000-20000000	7	1.9e+07	2e+07	19500000	1.0710309855833
M	7:2000000-3000000	7	2e+06	3e+06	2500000	1.75966190935201
F	7:2000000-3000000	7	2e+06	3e+06	2500000	0.943508750533567
M	7:20000000-21000000	7	2e+07	2.1e+07	20500000	1.86726215739797
F	7:20000000-21000000	7	2e+07	2.1e+07	20500000	1.33003626286152
M	7:21000000-22000000	7	2.1e+07	2.2e+07	21500000	1.64346939442188
F	7:21000000-22000000	7	2.1e+07	2.2e+07	21500000	1.75982487691264
M	7:22000000-23000000	7	2.2e+07	2.3e+07	22500000	0.870985558658272
F	7:22000000-23000000	7	2.2e+07	2.3e+07	22500000	1.49934255137239
M	7:23000000-24000000	7	2.3e+07	2.4e+07	23500000	0.759909820257563
F	7:23000000-24000000	7	2.3e+07	2.4e+07	23500000	1.36794422005366
M	7:24000000-25000000	7	2.4e+07	2.5e+07	24500000	0.545276044262906
F	7:24000000-25000000	7	2.4e+07	2.5e+07	24500000	1.5058167988443
M	7:25000000-26000000	7	2.5e+07	2.6e+07	25500000	0.384237570718534
F	7:25000000-26000000	7	2.5e+07	2.6e+07	25500000	1.03066717768802
M	7:26000000-27000000	7	2.6e+07	2.7e+07	26500000	1.16241609357834
F	7:26000000-27000000	7	2.6e+07	2.7e+07	26500000	1.07628467820396
M	7:27000000-28000000	7	2.7e+07	2.8e+07	27500000	1.4877963644987
F	7:27000000-28000000	7	2.7e+07	2.8e+07	27500000	1.38880568412984
M	7:28000000-29000000	7	2.8e+07	2.9e+07	28500000	0.901750238349893
F	7:28000000-29000000	7	2.8e+07	2.9e+07	28500000	1.03932309325157
M	7:29000000-30000000	7	2.9e+07	3e+07	29500000	1.10845888040885
F	7:29000000-30000000	7	2.9e+07	3e+07	29500000	0.968864058492291
M	7:3000000-4000000	7	3e+06	4e+06	3500000	3.02033924245254
F	7:3000000-4000000	7	3e+06	4e+06	3500000	1.04068552445056
M	7:30000000-31000000	7	3e+07	3.1e+07	30500000	1.32242161676241
F	7:30000000-31000000	7	3e+07	3.1e+07	30500000	1.41818155016363
M	7:31000000-32000000	7	3.1e+07	3.2e+07	31500000	0.711873696334977
F	7:31000000-32000000	7	3.1e+07	3.2e+07	31500000	1.01559303045491
M	7:32000000-33000000	7	3.2e+07	3.3e+07	32500000	1.4197306827696
F	7:32000000-33000000	7	3.2e+07	3.3e+07	32500000	1.05951826409977
M	7:33000000-34000000	7	3.3e+07	3.4e+07	33500000	1.1891425876813
F	7:33000000-34000000	7	3.3e+07	3.4e+07	33500000	1.73427282643945
M	7:34000000-35000000	7	3.4e+07	3.5e+07	34500000	1.2553361035963
F	7:34000000-35000000	7	3.4e+07	3.5e+07	34500000	1.66406144049058
M	7:35000000-36000000	7	3.5e+07	3.6e+07	35500000	0.839280485798218
F	7:35000000-36000000	7	3.5e+07	3.6e+07	35500000	1.40258851970871
M	7:36000000-37000000	7	3.6e+07	3.7e+07	36500000	0.965796336671039
F	7:36000000-37000000	7	3.6e+07	3.7e+07	36500000	1.50585217724579
M	7:37000000-38000000	7	3.7e+07	3.8e+07	37500000	1.27450512149795
F	7:37000000-38000000	7	3.7e+07	3.8e+07	37500000	1.19261770688994
M	7:38000000-39000000	7	3.8e+07	3.9e+07	38500000	1.66650524611744
F	7:38000000-39000000	7	3.8e+07	3.9e+07	38500000	2.08558330139449
M	7:39000000-40000000	7	3.9e+07	4e+07	39500000	1.08889876300035
F	7:39000000-40000000	7	3.9e+07	4e+07	39500000	1.12116218048881
M	7:4000000-5000000	7	4e+06	5e+06	4500000	4.655602588529
F	7:4000000-5000000	7	4e+06	5e+06	4500000	1.49571396203376
M	7:40000000-41000000	7	4e+07	4.1e+07	40500000	0.799752364140562
F	7:40000000-41000000	7	4e+07	4.1e+07	40500000	0.996335387246088
M	7:41000000-42000000	7	4.1e+07	4.2e+07	41500000	1.06010485580437
F	7:41000000-42000000	7	4.1e+07	4.2e+07	41500000	1.44406969545093
M	7:42000000-43000000	7	4.2e+07	4.3e+07	42500000	1.49924910709532
F	7:42000000-43000000	7	4.2e+07	4.3e+07	42500000	2.57842507149386
M	7:43000000-44000000	7	4.3e+07	4.4e+07	43500000	1.55464715746579
F	7:43000000-44000000	7	4.3e+07	4.4e+07	43500000	1.78531501518323
M	7:44000000-45000000	7	4.4e+07	4.5e+07	44500000	1.1773244559089
F	7:44000000-45000000	7	4.4e+07	4.5e+07	44500000	1.31636251068722
M	7:45000000-46000000	7	4.5e+07	4.6e+07	45500000	1.06080009340412
F	7:45000000-46000000	7	4.5e+07	4.6e+07	45500000	1.29872048114626
M	7:46000000-47000000	7	4.6e+07	4.7e+07	46500000	1.68514372377546
F	7:46000000-47000000	7	4.6e+07	4.7e+07	46500000	1.86418231669566
M	7:47000000-48000000	7	4.7e+07	4.8e+07	47500000	1.50338968029657
F	7:47000000-48000000	7	4.7e+07	4.8e+07	47500000	1.11962911642442
M	7:48000000-49000000	7	4.8e+07	4.9e+07	48500000	1.21178446636242
F	7:48000000-49000000	7	4.8e+07	4.9e+07	48500000	1.22306966596892
M	7:49000000-50000000	7	4.9e+07	5e+07	49500000	1.05789588465317
F	7:49000000-50000000	7	4.9e+07	5e+07	49500000	1.02587340428668
M	7:5000000-6000000	7	5e+06	6e+06	5500000	3.0156941663813
F	7:5000000-6000000	7	5e+06	6e+06	5500000	1.27322923919297
M	7:50000000-51000000	7	5e+07	5.1e+07	50500000	1.06240441806329
F	7:50000000-51000000	7	5e+07	5.1e+07	50500000	0.767929479053038
M	7:51000000-52000000	7	5.1e+07	5.2e+07	51500000	1.64184132551578
F	7:51000000-52000000	7	5.1e+07	5.2e+07	51500000	1.12493882484743
M	7:52000000-53000000	7	5.2e+07	5.3e+07	52500000	1.34102757841349
F	7:52000000-53000000	7	5.2e+07	5.3e+07	52500000	1.06258734042867
M	7:53000000-54000000	7	5.3e+07	5.4e+07	53500000	1.38883851008329
F	7:53000000-54000000	7	5.3e+07	5.4e+07	53500000	1.28096347180046
M	7:54000000-55000000	7	5.4e+07	5.5e+07	54500000	1.84664377338128
F	7:54000000-55000000	7	5.4e+07	5.5e+07	54500000	1.50049824582093
M	7:55000000-56000000	7	5.5e+07	5.6e+07	55500000	1.16733629476018
F	7:55000000-56000000	7	5.5e+07	5.6e+07	55500000	1.04061145670568
M	7:56000000-57000000	7	5.6e+07	5.7e+07	56500000	1.10085663798402
F	7:56000000-57000000	7	5.6e+07	5.7e+07	56500000	0.758583684660515
M	7:57000000-58000000	7	5.7e+07	5.8e+07	57500000	0.726710825924725
F	7:57000000-58000000	7	5.7e+07	5.8e+07	57500000	0.781013591202571
M	7:58000000-59000000	7	5.8e+07	5.9e+07	58500000	0.537508802007463
F	7:58000000-59000000	7	5.8e+07	5.9e+07	58500000	0.935219198679206
M	7:59000000-60000000	7	5.9e+07	6e+07	59500000	0.588713043667636
F	7:59000000-60000000	7	5.9e+07	6e+07	59500000	0.963256581856776
M	7:6000000-7000000	7	6e+06	7e+06	6500000	2.05449140889451
F	7:6000000-7000000	7	6e+06	7e+06	6500000	1.34151218705325
M	7:60000000-61000000	7	6e+07	6.1e+07	60500000	0.504312983656699
F	7:60000000-61000000	7	6e+07	6.1e+07	60500000	0.80063975942687
M	7:61000000-62000000	7	6.1e+07	6.2e+07	61500000	1.03527835516795
F	7:61000000-62000000	7	6.1e+07	6.2e+07	61500000	1.24269583419322
M	7:62000000-63000000	7	6.2e+07	6.3e+07	62500000	1.97581066186257
F	7:62000000-63000000	7	6.2e+07	6.3e+07	62500000	1.52852088799788
M	7:63000000-64000000	7	6.3e+07	6.4e+07	63500000	2.07992495003122
F	7:63000000-64000000	7	6.3e+07	6.4e+07	63500000	1.20971137120788
M	7:64000000-65000000	7	6.4e+07	6.5e+07	64500000	1.57766440698063
F	7:64000000-65000000	7	6.4e+07	6.5e+07	64500000	0.979144432324064
M	7:65000000-66000000	7	6.5e+07	6.6e+07	65500000	1.31051727976228
F	7:65000000-66000000	7	6.5e+07	6.6e+07	65500000	1.42005070904213
M	7:66000000-67000000	7	6.6e+07	6.7e+07	66500000	0.308204711100571
F	7:66000000-67000000	7	6.6e+07	6.7e+07	66500000	1.02699666853386
M	7:67000000-68000000	7	6.7e+07	6.8e+07	67500000	0.780521641444327
F	7:67000000-68000000	7	6.7e+07	6.8e+07	67500000	1.10584333264542
M	7:68000000-69000000	7	6.8e+07	6.9e+07	68500000	0.634426314796084
F	7:68000000-69000000	7	6.8e+07	6.9e+07	68500000	1.52098823668151
M	7:69000000-70000000	7	6.9e+07	7e+07	69500000	0.667304686176674
F	7:69000000-70000000	7	6.9e+07	7e+07	69500000	1.36864589168313
M	7:7000000-8000000	7	7e+06	8e+06	7500000	2.02810949965809
F	7:7000000-8000000	7	7e+06	8e+06	7500000	1.93618190196009
M	7:70000000-71000000	7	7e+07	7.1e+07	70500000	1.04004943642954
F	7:70000000-71000000	7	7e+07	7.1e+07	70500000	1.13323505999587
M	7:71000000-72000000	7	7.1e+07	7.2e+07	71500000	1.22298131554622
F	7:71000000-72000000	7	7.1e+07	7.2e+07	71500000	1.52951148323948
M	7:72000000-73000000	7	7.2e+07	7.3e+07	72500000	1.166535644803
F	7:72000000-73000000	7	7.2e+07	7.3e+07	72500000	1.30892420177481
M	7:73000000-74000000	7	7.3e+07	7.4e+07	73500000	1.73779938924352
F	7:73000000-74000000	7	7.3e+07	7.4e+07	73500000	2.9729856422654
M	7:74000000-75000000	7	7.4e+07	7.5e+07	74500000	1.74325844871727
F	7:74000000-75000000	7	7.4e+07	7.5e+07	74500000	2.54631327574516
M	7:75000000-76000000	7	7.5e+07	7.6e+07	75500000	0.952153527578413
F	7:75000000-76000000	7	7.5e+07	7.6e+07	75500000	1.6029334591232
M	7:76000000-77000000	7	7.6e+07	7.7e+07	76500000	1.21596541990718
F	7:76000000-77000000	7	7.6e+07	7.7e+07	76500000	1.42899260001769
M	7:77000000-78000000	7	7.7e+07	7.8e+07	77500000	0.861418593227475
F	7:77000000-78000000	7	7.7e+07	7.8e+07	77500000	1.56346885226569
M	7:78000000-79000000	7	7.8e+07	7.9e+07	78500000	1.09249004254001
F	7:78000000-79000000	7	7.8e+07	7.9e+07	78500000	1.49439252336449
M	7:79000000-80000000	7	7.9e+07	8e+07	79500000	1.84224065232857
F	7:79000000-80000000	7	7.9e+07	8e+07	79500000	2.1751142427548
M	7:8000000-9000000	7	8e+06	9e+06	8500000	1.16511946074442
F	7:8000000-9000000	7	8e+06	9e+06	8500000	1.13232965890429
M	7:80000000-81000000	7	8e+07	8.1e+07	80500000	1.13426630579445
F	7:80000000-81000000	7	8e+07	8.1e+07	80500000	1.32964415224506
M	7:81000000-82000000	7	8.1e+07	8.2e+07	81500000	2.27370462277803
F	7:81000000-82000000	7	8.1e+07	8.2e+07	81500000	2.24104484212388
M	7:82000000-83000000	7	8.2e+07	8.3e+07	82500000	1.41029423507833
F	7:82000000-83000000	7	8.2e+07	8.3e+07	82500000	1.88248769126449
M	7:83000000-84000000	7	8.3e+07	8.4e+07	83500000	2.12197011310126
F	7:83000000-84000000	7	8.3e+07	8.4e+07	83500000	1.91235885491907
M	7:84000000-85000000	7	8.4e+07	8.5e+07	84500000	1.40077823659796
F	7:84000000-85000000	7	8.4e+07	8.5e+07	84500000	1.58288275008107
M	7:85000000-86000000	7	8.5e+07	8.6e+07	85500000	1.85457268824802
F	7:85000000-86000000	7	8.5e+07	8.6e+07	85500000	1.02587340428668
M	7:86000000-87000000	7	8.6e+07	8.7e+07	86500000	1.7862402240247
F	7:86000000-87000000	7	8.6e+07	8.7e+07	86500000	1.65534950912468
M	7:87000000-88000000	7	8.7e+07	8.8e+07	87500000	0.999881980681931
F	7:87000000-88000000	7	8.7e+07	8.8e+07	87500000	0.785686488398833
M	7:88000000-89000000	7	8.8e+07	8.9e+07	88500000	1.37554415472288
F	7:88000000-89000000	7	8.8e+07	8.9e+07	88500000	0.969798637931543
M	7:89000000-90000000	7	8.9e+07	9e+07	89500000	0.8470125924628
F	7:89000000-90000000	7	8.9e+07	9e+07	89500000	1.3333500398007
M	7:9000000-10000000	7	9e+06	1e+07	9500000	1.70436118947387
F	7:9000000-10000000	7	9e+06	1e+07	9500000	1.62787082385147
M	7:90000000-91000000	7	9e+07	9.1e+07	90500000	0.665024405065068
F	7:90000000-91000000	7	9e+07	9.1e+07	90500000	0.886621067838085
M	7:91000000-92000000	7	9.1e+07	9.2e+07	91500000	0.988221669833618
F	7:91000000-92000000	7	9.1e+07	9.2e+07	91500000	1.14830331082874
M	7:92000000-93000000	7	9.2e+07	9.3e+07	92500000	2.59668053892387
F	7:92000000-93000000	7	9.2e+07	9.3e+07	92500000	1.04715351278045
M	7:93000000-94000000	7	9.3e+07	9.4e+07	93500000	1.82748231001356
F	7:93000000-94000000	7	9.3e+07	9.4e+07	93500000	0.968050355258113
M	7:94000000-95000000	7	9.4e+07	9.5e+07	94500000	1.2776599201767
F	7:94000000-95000000	7	9.4e+07	9.5e+07	94500000	1.03873345322681
M	7:95000000-96000000	7	9.5e+07	9.6e+07	95500000	1.18556056198096
F	7:95000000-96000000	7	9.5e+07	9.6e+07	95500000	1.04889589905363
M	7:96000000-97000000	7	9.6e+07	9.7e+07	96500000	1.20317109094313
F	7:96000000-97000000	7	9.6e+07	9.7e+07	96500000	1.04393113004511
M	7:97000000-98000000	7	9.7e+07	9.8e+07	97500000	1.20464433618295
F	7:97000000-98000000	7	9.7e+07	9.8e+07	97500000	1.08931867095139
M	7:98000000-99000000	7	9.8e+07	9.9e+07	98500000	1.91920200501534
F	7:98000000-99000000	7	9.8e+07	9.9e+07	98500000	1.30229075149621
M	7:99000000-100000000	7	9.9e+07	1e+08	99500000	4.53282288680019
F	7:99000000-100000000	7	9.9e+07	1e+08	99500000	2.04723311418379
M	8:0-1000000	8	0	1e+06	500000	1.55296289572363
F	8:0-1000000	8	0	1e+06	500000	0.92016108459796
M	8:1000000-2000000	8	1e+06	2e+06	1500000	2.64130703909812
F	8:1000000-2000000	8	1e+06	2e+06	1500000	1.04469528419411
M	8:10000000-11000000	8	1e+07	1.1e+07	10500000	2.51929827670957
F	8:10000000-11000000	8	1e+07	1.1e+07	10500000	1.66547248182762
M	8:100000000-101000000	8	1e+08	1.01e+08	100500000	1.35882055298059
F	8:100000000-101000000	8	1e+08	1.01e+08	100500000	1.05130973563437
M	8:101000000-102000000	8	1.01e+08	1.02e+08	101500000	1.5023484574593
F	8:101000000-102000000	8	1.01e+08	1.02e+08	101500000	1.3202532520255
M	8:102000000-103000000	8	1.02e+08	1.03e+08	102500000	1.70943584354313
F	8:102000000-103000000	8	1.02e+08	1.03e+08	102500000	1.14124645141972
M	8:103000000-104000000	8	1.03e+08	1.04e+08	103500000	1.7084152980488
F	8:103000000-104000000	8	1.03e+08	1.04e+08	103500000	1.40669177305209
M	8:104000000-105000000	8	1.04e+08	1.05e+08	104500000	3.66330469105931
F	8:104000000-105000000	8	1.04e+08	1.05e+08	104500000	2.59414894535906
M	8:105000000-106000000	8	1.05e+08	1.06e+08	105500000	2.79221043230805
F	8:105000000-106000000	8	1.05e+08	1.06e+08	105500000	1.50067084722534
M	8:106000000-107000000	8	1.06e+08	1.07e+08	106500000	2.97763249679573
F	8:106000000-107000000	8	1.06e+08	1.07e+08	106500000	1.29789359729588
M	8:107000000-108000000	8	1.07e+08	1.08e+08	107500000	2.8269152928568
F	8:107000000-108000000	8	1.07e+08	1.08e+08	107500000	0.933436407713879
M	8:108000000-109000000	8	1.08e+08	1.09e+08	108500000	2.63869252110201
F	8:108000000-109000000	8	1.08e+08	1.09e+08	108500000	1.41142300383533
M	8:109000000-110000000	8	1.09e+08	1.1e+08	109500000	3.75114001914585
F	8:109000000-110000000	8	1.09e+08	1.1e+08	109500000	1.2871857010542
M	8:11000000-12000000	8	1.1e+07	1.2e+07	11500000	1.85096837020879
F	8:11000000-12000000	8	1.1e+07	1.2e+07	11500000	1.42123572170301
M	8:110000000-111000000	8	1.1e+08	1.11e+08	110500000	3.01939861322379
F	8:110000000-111000000	8	1.1e+08	1.11e+08	110500000	0.883062163384733
M	8:111000000-112000000	8	1.11e+08	1.12e+08	111500000	2.43074484479404
F	8:111000000-112000000	8	1.11e+08	1.12e+08	111500000	1.24603307206855
M	8:112000000-113000000	8	1.12e+08	1.13e+08	112500000	1.06712699165302
F	8:112000000-113000000	8	1.12e+08	1.13e+08	112500000	1.32112624111052
M	8:12000000-13000000	8	1.2e+07	1.3e+07	12500000	1.69869169844364
F	8:12000000-13000000	8	1.2e+07	1.3e+07	12500000	1.63223433714088
M	8:13000000-14000000	8	1.3e+07	1.4e+07	13500000	1.3526799126424
F	8:13000000-14000000	8	1.3e+07	1.4e+07	13500000	1.44077535479405
M	8:14000000-15000000	8	1.4e+07	1.5e+07	14500000	1.72035404334487
F	8:14000000-15000000	8	1.4e+07	1.5e+07	14500000	1.65719106957425
M	8:15000000-16000000	8	1.5e+07	1.6e+07	15500000	1.61623447195513
F	8:15000000-16000000	8	1.5e+07	1.6e+07	15500000	1.24840775354794
M	8:16000000-17000000	8	1.6e+07	1.7e+07	16500000	2.25204317865771
F	8:16000000-17000000	8	1.6e+07	1.7e+07	16500000	1.37556247836622
M	8:17000000-18000000	8	1.7e+07	1.8e+07	17500000	1.8503777464649
F	8:17000000-18000000	8	1.7e+07	1.8e+07	17500000	1.62718933887158
M	8:18000000-19000000	8	1.8e+07	1.9e+07	18500000	2.07044474054472
F	8:18000000-19000000	8	1.8e+07	1.9e+07	18500000	2.22116924604818
M	8:19000000-20000000	8	1.9e+07	2e+07	19500000	1.22366853847047
F	8:19000000-20000000	8	1.9e+07	2e+07	19500000	1.14917857204553
M	8:2000000-3000000	8	2e+06	3e+06	2500000	2.27668061291427
F	8:2000000-3000000	8	2e+06	3e+06	2500000	0.82535108787608
M	8:20000000-21000000	8	2e+07	2.1e+07	20500000	1.81888009491435
F	8:20000000-21000000	8	2e+07	2.1e+07	20500000	1.45406280051365
M	8:21000000-22000000	8	2.1e+07	2.2e+07	21500000	1.20758758484018
F	8:21000000-22000000	8	2.1e+07	2.2e+07	21500000	1.50331680688238
M	8:22000000-23000000	8	2.2e+07	2.3e+07	22500000	1.14389484081757
F	8:22000000-23000000	8	2.2e+07	2.3e+07	22500000	1.23398172301208
M	8:23000000-24000000	8	2.3e+07	2.4e+07	23500000	1.17691416662402
F	8:23000000-24000000	8	2.3e+07	2.4e+07	23500000	1.28577527143425
M	8:24000000-25000000	8	2.4e+07	2.5e+07	24500000	1.25222418121568
F	8:24000000-25000000	8	2.4e+07	2.5e+07	24500000	1.49370911933419
M	8:25000000-26000000	8	2.5e+07	2.6e+07	25500000	0.92356777678019
F	8:25000000-26000000	8	2.5e+07	2.6e+07	25500000	1.30194215493557
M	8:26000000-27000000	8	2.6e+07	2.7e+07	26500000	1.36881354775783
F	8:26000000-27000000	8	2.6e+07	2.7e+07	26500000	1.28559276246968
M	8:27000000-28000000	8	2.7e+07	2.8e+07	27500000	1.41889425932215
F	8:27000000-28000000	8	2.7e+07	2.8e+07	27500000	1.14371314273891
M	8:28000000-29000000	8	2.8e+07	2.9e+07	28500000	1.28289457565565
F	8:28000000-29000000	8	2.8e+07	2.9e+07	28500000	1.22061477624122
M	8:29000000-30000000	8	2.9e+07	3e+07	29500000	1.56797991592352
F	8:29000000-30000000	8	2.9e+07	3e+07	29500000	1.3775821636721
M	8:3000000-4000000	8	3e+06	4e+06	3500000	1.99074616282164
F	8:3000000-4000000	8	3e+06	4e+06	3500000	0.911274471795854
M	8:30000000-31000000	8	3e+07	3.1e+07	30500000	0.928794257616427
F	8:30000000-31000000	8	3e+07	3.1e+07	30500000	1.41031256106954
M	8:31000000-32000000	8	3.1e+07	3.2e+07	31500000	0.728674004363541
F	8:31000000-32000000	8	3.1e+07	3.2e+07	31500000	2.51471991355427
M	8:32000000-33000000	8	3.2e+07	3.3e+07	32500000	0.460255873491408
F	8:32000000-33000000	8	3.2e+07	3.3e+07	32500000	1.28562437493534
M	8:33000000-34000000	8	3.3e+07	3.4e+07	33500000	0.666233646410467
F	8:33000000-34000000	8	3.3e+07	3.4e+07	33500000	1.5762751319102
M	8:34000000-35000000	8	3.4e+07	3.5e+07	34500000	0.93134523925823
F	8:34000000-35000000	8	3.4e+07	3.5e+07	34500000	1.13044740260487
M	8:35000000-36000000	8	3.5e+07	3.6e+07	35500000	1.13441274389856
F	8:35000000-36000000	8	3.5e+07	3.6e+07	35500000	1.23431159545241
M	8:36000000-37000000	8	3.6e+07	3.7e+07	36500000	1.04102814592899
F	8:36000000-37000000	8	3.6e+07	3.7e+07	36500000	1.36851513374946
M	8:37000000-38000000	8	3.7e+07	3.8e+07	37500000	0.771152012206752
F	8:37000000-38000000	8	3.7e+07	3.8e+07	37500000	0.919560644204573
M	8:38000000-39000000	8	3.8e+07	3.9e+07	38500000	0.522256698439576
F	8:38000000-39000000	8	3.8e+07	3.9e+07	38500000	0.79110482693612
M	8:39000000-40000000	8	3.9e+07	4e+07	39500000	0.951969796352552
F	8:39000000-40000000	8	3.9e+07	4e+07	39500000	1.14398328562724
M	8:4000000-5000000	8	4e+06	5e+06	4500000	3.34742450510966
F	8:4000000-5000000	8	4e+06	5e+06	4500000	1.39665959064621
M	8:40000000-41000000	8	4e+07	4.1e+07	40500000	1.22474689442679
F	8:40000000-41000000	8	4e+07	4.1e+07	40500000	1.2969675023853
M	8:41000000-42000000	8	4.1e+07	4.2e+07	41500000	0.776132094050294
F	8:41000000-42000000	8	4.1e+07	4.2e+07	41500000	0.957504224574956
M	8:42000000-43000000	8	4.2e+07	4.3e+07	42500000	1.24149884708841
F	8:42000000-43000000	8	4.2e+07	4.3e+07	42500000	1.32524054212505
M	8:43000000-44000000	8	4.3e+07	4.4e+07	43500000	1.14469552124474
F	8:43000000-44000000	8	4.3e+07	4.4e+07	43500000	1.05208297410076
M	8:44000000-45000000	8	4.4e+07	4.5e+07	44500000	1.32036924183852
F	8:44000000-45000000	8	4.4e+07	4.5e+07	44500000	0.781698681472796
M	8:45000000-46000000	8	4.5e+07	4.6e+07	45500000	1.33709568623438
F	8:45000000-46000000	8	4.5e+07	4.6e+07	45500000	1.28830281293467
M	8:46000000-47000000	8	4.6e+07	4.7e+07	46500000	1.28927451080729
F	8:46000000-47000000	8	4.6e+07	4.7e+07	46500000	1.69804347576186
M	8:47000000-48000000	8	4.7e+07	4.8e+07	47500000	1.52406228048548
F	8:47000000-48000000	8	4.7e+07	4.8e+07	47500000	0.84500408088193
M	8:48000000-49000000	8	4.8e+07	4.9e+07	48500000	0.542858926109764
F	8:48000000-49000000	8	4.8e+07	4.9e+07	48500000	1.20314457817476
M	8:49000000-50000000	8	4.9e+07	5e+07	49500000	0.939735908039987
F	8:49000000-50000000	8	4.9e+07	5e+07	49500000	1.64145716223518
M	8:5000000-6000000	8	5e+06	6e+06	5500000	2.37552781584507
F	8:5000000-6000000	8	5e+06	6e+06	5500000	1.46403522511704
M	8:50000000-51000000	8	5e+07	5.1e+07	50500000	1.50854588929257
F	8:50000000-51000000	8	5e+07	5.1e+07	50500000	2.0405990274856
M	8:51000000-52000000	8	5.1e+07	5.2e+07	51500000	1.65317977202278
F	8:51000000-52000000	8	5.1e+07	5.2e+07	51500000	2.03540883539677
M	8:52000000-53000000	8	5.2e+07	5.3e+07	52500000	1.05253973939701
F	8:52000000-53000000	8	5.2e+07	5.3e+07	52500000	1.72582795921417
M	8:53000000-54000000	8	5.3e+07	5.4e+07	53500000	0.793945934881817
F	8:53000000-54000000	8	5.3e+07	5.4e+07	53500000	1.28651814555529
M	8:54000000-55000000	8	5.4e+07	5.5e+07	54500000	1.42166233258747
F	8:54000000-55000000	8	5.4e+07	5.5e+07	54500000	1.69240496143279
M	8:55000000-56000000	8	5.5e+07	5.6e+07	55500000	1.41544754213516
F	8:55000000-56000000	8	5.5e+07	5.6e+07	55500000	1.3250106332839
M	8:56000000-57000000	8	5.6e+07	5.7e+07	56500000	1.13699241264776
F	8:56000000-57000000	8	5.6e+07	5.7e+07	56500000	2.31946120863078
M	8:57000000-58000000	8	5.7e+07	5.8e+07	57500000	1.17477395334701
F	8:57000000-58000000	8	5.7e+07	5.8e+07	57500000	1.61975664149165
M	8:58000000-59000000	8	5.8e+07	5.9e+07	58500000	0.717463935654043
F	8:58000000-59000000	8	5.8e+07	5.9e+07	58500000	1.20761055741398
M	8:59000000-60000000	8	5.9e+07	6e+07	59500000	0.720484145333538
F	8:59000000-60000000	8	5.9e+07	6e+07	59500000	0.80377855180421
M	8:6000000-7000000	8	6e+06	7e+06	6500000	1.70456433719351
F	8:6000000-7000000	8	6e+06	7e+06	6500000	2.36358969003985
M	8:60000000-61000000	8	6e+07	6.1e+07	60500000	0.718231819739521
F	8:60000000-61000000	8	6e+07	6.1e+07	60500000	1.1249698244646
M	8:61000000-62000000	8	6.1e+07	6.2e+07	61500000	1.02476395162578
F	8:61000000-62000000	8	6.1e+07	6.2e+07	61500000	1.11744030991712
M	8:62000000-63000000	8	6.2e+07	6.3e+07	62500000	1.39072716389953
F	8:62000000-63000000	8	6.2e+07	6.3e+07	62500000	1.07546470324516
M	8:63000000-64000000	8	6.3e+07	6.4e+07	63500000	1.2578323556457
F	8:63000000-64000000	8	6.3e+07	6.4e+07	63500000	1.11939740892736
M	8:64000000-65000000	8	6.4e+07	6.5e+07	64500000	0.825562461136722
F	8:64000000-65000000	8	6.4e+07	6.5e+07	64500000	1.02204538400524
M	8:65000000-66000000	8	6.5e+07	6.6e+07	65500000	0.877544197528567
F	8:65000000-66000000	8	6.5e+07	6.6e+07	65500000	1.11907553654976
M	8:66000000-67000000	8	6.6e+07	6.7e+07	66500000	1.74215283560427
F	8:66000000-67000000	8	6.6e+07	6.7e+07	66500000	1.17255520686048
M	8:67000000-68000000	8	6.7e+07	6.8e+07	67500000	1.49751569649971
F	8:67000000-68000000	8	6.7e+07	6.8e+07	67500000	1.50979411663275
M	8:68000000-69000000	8	6.8e+07	6.9e+07	68500000	1.02173815959026
F	8:68000000-69000000	8	6.8e+07	6.9e+07	68500000	1.15573450127025
M	8:69000000-70000000	8	6.9e+07	7e+07	69500000	1.4099858270183
F	8:69000000-70000000	8	6.9e+07	7e+07	69500000	1.29288374659447
M	8:7000000-8000000	8	7e+06	8e+06	7500000	2.46310116081009
F	8:7000000-8000000	8	7e+06	8e+06	7500000	2.09220487652065
M	8:70000000-71000000	8	7e+07	7.1e+07	70500000	1.25625495240266
F	8:70000000-71000000	8	7e+07	7.1e+07	70500000	1.40028853559564
M	8:71000000-72000000	8	7.1e+07	7.2e+07	71500000	1.35655027454337
F	8:71000000-72000000	8	7.1e+07	7.2e+07	71500000	1.10056787483762
M	8:72000000-73000000	8	7.2e+07	7.3e+07	72500000	1.64471971145422
F	8:72000000-73000000	8	7.2e+07	7.3e+07	72500000	1.14738593647618
M	8:73000000-74000000	8	7.3e+07	7.4e+07	73500000	1.37510230442758
F	8:73000000-74000000	8	7.3e+07	7.4e+07	73500000	1.65795024772678
M	8:74000000-75000000	8	7.4e+07	7.5e+07	74500000	0.448265748058969
F	8:74000000-75000000	8	7.4e+07	7.5e+07	74500000	0.934651285765196
M	8:75000000-76000000	8	7.5e+07	7.6e+07	75500000	0.616781880292578
F	8:75000000-76000000	8	7.5e+07	7.6e+07	75500000	0.822803508408916
M	8:76000000-77000000	8	7.6e+07	7.7e+07	76500000	0.893064697955774
F	8:76000000-77000000	8	7.6e+07	7.7e+07	76500000	1.01653044567829
M	8:77000000-78000000	8	7.7e+07	7.8e+07	77500000	0.756064454503023
F	8:77000000-78000000	8	7.7e+07	7.8e+07	77500000	1.53302640503041
M	8:78000000-79000000	8	7.8e+07	7.9e+07	78500000	1.00526346394496
F	8:78000000-79000000	8	7.8e+07	7.9e+07	78500000	1.3208119230725
M	8:79000000-80000000	8	7.9e+07	8e+07	79500000	0.928846127007904
F	8:79000000-80000000	8	7.9e+07	8e+07	79500000	1.09648124518629
M	8:8000000-9000000	8	8e+06	9e+06	8500000	2.6099752248307
F	8:8000000-9000000	8	8e+06	9e+06	8500000	1.25379523958245
M	8:80000000-81000000	8	8e+07	8.1e+07	80500000	1.81528177717406
F	8:80000000-81000000	8	8e+07	8.1e+07	80500000	1.65937855640238
M	8:81000000-82000000	8	8.1e+07	8.2e+07	81500000	1.07923425581767
F	8:81000000-82000000	8	8.1e+07	8.2e+07	81500000	0.970404984423676
M	8:82000000-83000000	8	8.2e+07	8.3e+07	82500000	1.05569888771556
F	8:82000000-83000000	8	8.2e+07	8.3e+07	82500000	1.30116333873619
M	8:83000000-84000000	8	8.3e+07	8.4e+07	83500000	0.867120233094377
F	8:83000000-84000000	8	8.3e+07	8.4e+07	83500000	0.972250002873861
M	8:84000000-85000000	8	8.4e+07	8.5e+07	84500000	1.10167075264115
F	8:84000000-85000000	8	8.4e+07	8.5e+07	84500000	0.933504615419986
M	8:85000000-86000000	8	8.5e+07	8.6e+07	85500000	0.759689419419466
F	8:85000000-86000000	8	8.5e+07	8.6e+07	85500000	1.16022634525411
M	8:86000000-87000000	8	8.6e+07	8.7e+07	86500000	1.8149627182391
F	8:86000000-87000000	8	8.6e+07	8.7e+07	86500000	1.10685588164293
M	8:87000000-88000000	8	8.7e+07	8.8e+07	87500000	1.60584701691676
F	8:87000000-88000000	8	8.7e+07	8.8e+07	87500000	1.88213435872676
M	8:88000000-89000000	8	8.8e+07	8.9e+07	88500000	1.28528751039456
F	8:88000000-89000000	8	8.8e+07	8.9e+07	88500000	2.29297283627042
M	8:89000000-90000000	8	8.9e+07	9e+07	89500000	0.994596380831813
F	8:89000000-90000000	8	8.9e+07	9e+07	89500000	1.35389580531319
M	8:9000000-10000000	8	9e+06	1e+07	9500000	1.98606427345316
F	8:9000000-10000000	8	9e+06	1e+07	9500000	1.24077535479405
M	8:90000000-91000000	8	9e+07	9.1e+07	90500000	0.905453524355683
F	8:90000000-91000000	8	9e+07	9.1e+07	90500000	1.25731972272994
M	8:91000000-92000000	8	9.1e+07	9.2e+07	91500000	0.660174276406372
F	8:91000000-92000000	8	9.1e+07	9.2e+07	91500000	2.03246025450909
M	8:92000000-93000000	8	9.2e+07	9.3e+07	92500000	1.18136374725467
F	8:92000000-93000000	8	9.2e+07	9.3e+07	92500000	1.33527893690152
M	8:93000000-94000000	8	9.3e+07	9.4e+07	93500000	1.26748195923576
F	8:93000000-94000000	8	9.3e+07	9.4e+07	93500000	1.16044188479268
M	8:94000000-95000000	8	9.4e+07	9.5e+07	94500000	1.00435846262595
F	8:94000000-95000000	8	9.4e+07	9.5e+07	94500000	1.20881183110897
M	8:95000000-96000000	8	9.5e+07	9.6e+07	95500000	1.43347755419801
F	8:95000000-96000000	8	9.5e+07	9.6e+07	95500000	1.334370796979
M	8:96000000-97000000	8	9.6e+07	9.7e+07	96500000	1.91264072935737
F	8:96000000-97000000	8	9.6e+07	9.7e+07	96500000	2.13147049694796
M	8:97000000-98000000	8	9.7e+07	9.8e+07	97500000	1.85247765219169
F	8:97000000-98000000	8	9.7e+07	9.8e+07	97500000	2.18994206297203
M	8:98000000-99000000	8	9.8e+07	9.9e+07	98500000	1.80526676276236
F	8:98000000-99000000	8	9.8e+07	9.9e+07	98500000	1.48143238519553
M	8:99000000-100000000	8	9.9e+07	1e+08	99500000	2.27717879350516
F	8:99000000-100000000	8	9.9e+07	1e+08	99500000	1.53317958551431
M	9:0-1000000	9	0	1e+06	500000	2.51464149200323
F	9:0-1000000	9	0	1e+06	500000	1.27784794498575
M	9:1000000-2000000	9	1e+06	2e+06	1500000	3.06316217560339
F	9:1000000-2000000	9	1e+06	2e+06	1500000	1.27311997096472
M	9:10000000-11000000	9	1e+07	1.1e+07	10500000	2.80831685996022
F	9:10000000-11000000	9	1e+07	1.1e+07	10500000	1.31985681328051
M	9:11000000-12000000	9	1.1e+07	1.2e+07	11500000	2.490200485165
F	9:11000000-12000000	9	1.1e+07	1.2e+07	11500000	1.87911881237775
M	9:12000000-13000000	9	1.2e+07	1.3e+07	12500000	2.58115156569341
[truncated: 2,955 more rows]
