# Supplementary material for: Genome landscape and genetic architecture of recombination in domestic goats (Capra hircus)
Source: Genet Sel Evol. 2025 Oct 16;57:57. doi: 10.1186/s12711-025-01001-0 (PMC12532432; doi:10.1186/s12711-025-01001-0)
Supplement: Supplementary file 6 — Additional file 6: Table S5. Significant 1Mb intervals for sex differences in recombination rate. [file 12711_2025_1001_MOESM6_ESM.xls]

## Sheet: Table S5
interval	log_c0	pvalue	qvalue
1:1000000-2000000	1.11063023934883	1.01744256361818e-05	4.7441582695425e-05
1:101000000-102000000	-0.901689616529805	0.0309234674959995	0.0415464923046815
1:102000000-103000000	-1.34447549451257	1.71211203754112e-05	7.48039770503663e-05
1:103000000-104000000	-0.832478860521212	0.0200254094372773	0.0301536674379543
1:104000000-105000000	-1.11565145880262	0.00022157597866771	0.00070255585268357
1:105000000-106000000	-0.680719284101501	0.0356074313635651	0.0464865260353201
1:111000000-112000000	-0.840310548752006	0.035714792837191	0.0465194707130802
1:119000000-120000000	-1.15617668151153	0.00133233013642371	0.0032353545151754
1:129000000-130000000	-0.910028403518427	0.0118042436932684	0.0196989349303293
1:130000000-131000000	-0.993580187885313	0.00317057355138302	0.00667657053440594
1:138000000-139000000	-0.756131248380655	0.0149473164529325	0.0240403265528456
1:14000000-15000000	-0.670851672584554	0.0283047628624621	0.0389718213563658
1:150000000-151000000	0.99809374219158	0.00058759215723756	0.0015827233102685
1:151000000-152000000	1.30053811771951	4.45972100204261e-08	3.8070673703198e-07
1:152000000-153000000	1.12803842686257	5.65909141803211e-06	2.89409777944365e-05
1:153000000-154000000	1.15899306434745	2.64197048392556e-07	1.89157030422401e-06
1:154000000-155000000	0.747097941954853	0.00382664308871794	0.00776348745035262
1:155000000-156000000	2.31366655844722	1.89874903655356e-32	7.02380645757281e-30
1:156000000-157000000	2.08464469670473	2.53604795784474e-24	2.34532179873495e-22
1:16000000-17000000	-1.13228216033437	0.00181622634828622	0.00420785419254584
1:17000000-18000000	-0.914542250934362	0.00944233601665947	0.0164026141511737
1:2000000-3000000	1.31385444750924	2.03659965875167e-09	2.28295155792059e-08
1:21000000-22000000	-0.457056406869026	0.0216400200928228	0.0317779547758629
1:22000000-23000000	-0.572327206561378	0.00260077443626484	0.00563714168938573
1:23000000-24000000	-0.71797218948848	0.00085049433312251	0.00217474288635473
1:28000000-29000000	-0.972029246785777	0.00322081120347704	0.00676951523383802
1:3000000-4000000	1.7741040523489	1.13691475640433e-17	6.71076360274525e-16
1:31000000-32000000	-0.961077954351966	0.00209041229460196	0.00468654699430038
1:32000000-33000000	-0.711700509767175	0.0375380367257488	0.0482791778783744
1:38000000-39000000	-0.852534360797385	0.0111710072891583	0.0188979510625205
1:4000000-5000000	0.983060949487226	1.47020339110193e-05	6.63236680878623e-05
1:40000000-41000000	-1.15256693394454	0.00173630198890092	0.00404803756674693
1:41000000-42000000	-1.15733505318446	0.0042356548327001	0.00843901173619986
1:46000000-47000000	-1.03865652559342	6.14977269953895e-05	0.00024201159843209
1:47000000-48000000	-0.782137210687804	0.030516631169219	0.0411493498385623
1:48000000-49000000	-0.878911254764443	0.00374422332604171	0.00762415060230603
1:5000000-6000000	0.88732219811922	0.00035777545334132	0.00104760498160111
1:53000000-54000000	-0.903422762447978	0.0116129689817745	0.0194089218288612
1:54000000-55000000	-0.536425146907733	0.0356476108523177	0.0464865260353201
1:6000000-7000000	0.751201961109659	0.00048785373204891	0.00135688474598197
1:64000000-65000000	-1.18228037263023	6.64037464868214e-05	0.00025323621755566
1:65000000-66000000	-1.2881312229235	0.00010233367833348	0.00036991882560428
1:7000000-8000000	0.807216369175571	0.00305685052678502	0.00649875140612882
1:80000000-81000000	0.86512944303176	0.00184140887775629	0.00425730945665567
1:81000000-82000000	0.637727983689216	0.0306228078611573	0.0411957812351829
1:91000000-92000000	-0.804019409939938	0.0143761016720055	0.0232564404603399
1:92000000-93000000	-0.788533816754859	0.0194598506061779	0.0296643165410644
1:94000000-95000000	-0.709028957924012	0.0276275065032372	0.0382767801697525
1:95000000-96000000	0.546200073548539	0.0244299377732349	0.03493710086472
2:1000000-2000000	1.75318811488965	5.88595942902698e-14	1.67486143004697e-12
2:102000000-103000000	-0.968670599744825	0.00121408016798077	0.00296768455393672
2:107000000-108000000	-0.881396818653862	0.00083805020490282	0.00214787184144505
2:11000000-12000000	0.758648304229107	0.00898354416701777	0.0157247834597712
2:12000000-13000000	1.54001097700629	8.35941754580505e-15	2.6505389966655e-13
2:129000000-130000000	0.870008667980747	0.00032154253987676	0.00096702632302374
2:131000000-132000000	0.746372140572876	0.00205447817714487	0.00462467094733114
2:132000000-133000000	0.954571315759738	9.78233729356086e-05	0.00036066364022407
2:133000000-134000000	1.4866055877297	6.02215754146961e-10	7.95607833932286e-09
2:134000000-135000000	1.13924193795028	4.01562984294292e-05	0.00016505022973371
2:135000000-136000000	0.816567562461947	0.00670400531343474	0.0124411174500643
2:15000000-16000000	-0.814678003369549	0.0196197655444479	0.0297853467607131
2:2000000-3000000	1.28389356574476	1.94635332545584e-08	1.81510161941251e-07
2:22000000-23000000	-0.629233888281996	0.0114281536722618	0.0191867243556381
2:26000000-27000000	0.812812336276432	0.0003347538869623	0.0009959625784533
2:27000000-28000000	-0.801574223946192	0.00467767605246161	0.00923676831819585
2:28000000-29000000	-0.865516324567618	0.0233908824611764	0.033799603901262
2:29000000-30000000	-1.26176189288074	0.00051408665508271	0.00142271588963278
2:3000000-4000000	1.27654185252921	3.12020416074053e-07	2.2055128041929e-06
2:31000000-32000000	-0.738422562331802	0.0055268583489001	0.0104889936619403
2:4000000-5000000	1.1016803015719	6.05883467066873e-06	3.08431575664626e-05
2:5000000-6000000	1.21722842201141	5.60163126913375e-10	7.48966942647313e-09
2:52000000-53000000	-1.12634269431728	0.00095946812088766	0.00240354937188267
2:54000000-55000000	-1.67682277826743	7.26467796813857e-06	3.55640112759466e-05
2:55000000-56000000	-0.82871468838875	0.00360270770983222	0.00740391617788455
2:56000000-57000000	-0.873158839381867	0.00513745893108308	0.00994992862494765
2:57000000-58000000	-0.860357990849017	0.0175785474279673	0.0272075886940608
2:6000000-7000000	1.02041589576572	3.15843371971807e-06	1.77024265668369e-05
2:64000000-65000000	-0.924409723545094	0.0183252162669081	0.0282463787489769
2:66000000-67000000	-0.870851334131103	0.00373854343074342	0.00762415060230603
2:67000000-68000000	-0.859646938600707	0.0280876431365647	0.038817358410328
2:7000000-8000000	0.864717515790923	0.00151833149060685	0.00363140630396466
2:70000000-71000000	-1.10969267471529	0.00189762430168656	0.00434204898902375
2:71000000-72000000	0.551322361848379	0.0354953113303051	0.046451673166149
2:73000000-74000000	0.780563856913048	0.00790858081210506	0.0141432056568854
2:8000000-9000000	1.01873221677217	0.0004777205566114	0.00133203943338219
2:80000000-81000000	-0.920773583301551	0.00496940938740177	0.00969211891265636
2:81000000-82000000	-0.738399140927403	0.0118732612627221	0.0197251259957563
2:82000000-83000000	-0.83110571482762	0.00614809555884564	0.0115056759937824
2:83000000-84000000	-0.578093235663801	0.0264501583612043	0.0370620398923728
2:85000000-86000000	-0.970293756131083	0.00138371523672081	0.00334549405022194
2:86000000-87000000	-0.772557491882171	0.0195978967541801	0.0297853467607131
2:93000000-94000000	-0.731614197499227	0.0140402677484716	0.0228357999010665
2:95000000-96000000	-0.78121564225861	0.0204863285568961	0.0306811864447992
2:96000000-97000000	-0.832991302292732	0.0172725550427043	0.0268839624222515
3:1000000-2000000	1.13734814528056	1.83374536462304e-06	1.08244890134673e-05
3:104000000-105000000	0.711050497380695	0.00236685287240387	0.00521155049521259
3:106000000-107000000	1.25735255245389	4.00449685175405e-07	2.67710923818342e-06
3:108000000-109000000	0.727626101503524	0.0072021069694963	0.0131240688185404
3:109000000-110000000	0.523692210591829	0.0326399082193855	0.0434319273761434
3:112000000-113000000	1.08445624056492	1.13971001373799e-05	5.2920347505422e-05
3:115000000-116000000	0.602951697180803	0.0167901145130187	0.0263921749427037
3:116000000-117000000	1.32438525766578	1.12785204174172e-08	1.10764326417671e-07
3:117000000-118000000	0.752100765211206	0.00116562476017404	0.00286819349473571
3:119000000-120000000	1.6493038749347	9.47290847931537e-10	1.18118944918032e-08
3:13000000-14000000	0.561987367033186	0.0335987397631655	0.0442304784819229
3:2000000-3000000	1.43104456604925	9.68002136180969e-10	1.19360335395582e-08
3:23000000-24000000	-0.945689969261059	0.00370803836654721	0.00757827941155647
3:25000000-26000000	-1.10387749876143	0.0169904313308397	0.0265940446348164
3:3000000-4000000	1.03078430708099	3.77117668272766e-05	0.00015557894570888
3:30000000-31000000	0.708125264861488	0.00698921417780675	0.0128842185258362
3:31000000-32000000	-0.843734154993625	0.00033747263819423	0.00100136680048062
3:34000000-35000000	-0.873706228860615	0.00416301832431145	0.00835710409854747
3:39000000-40000000	-0.615020136635172	0.0216774763645623	0.0317779547758629
3:4000000-5000000	1.10750740868079	3.45547379239954e-06	1.92699572534367e-05
3:42000000-43000000	-0.49656874005556	0.0375443368397537	0.0482791778783744
3:47000000-48000000	-0.820808139595666	0.00645298790270997	0.0120559275706026
3:5000000-6000000	0.838087484047417	0.00029009874994515	0.00088688121571859
3:50000000-51000000	-0.970477724780555	0.00013108367062527	0.00045602025721267
3:51000000-52000000	-0.822764305075784	0.00109065665793521	0.00270773872392357
3:52000000-53000000	-0.689989379547252	0.0094446898914226	0.0164026141511737
3:59000000-60000000	-0.774226938775994	0.0331173190551779	0.043954389811644
3:6000000-7000000	0.78816858130554	0.00058664721335535	0.0015827233102685
3:60000000-61000000	-0.698182936965839	0.0107701646652134	0.0183880303055395
3:7000000-8000000	1.27520684854458	5.52656529837068e-08	4.57298865939676e-07
3:71000000-72000000	0.642743039825356	0.012158627135386	0.0201088967555313
3:76000000-77000000	-0.670637994805945	0.0140543481750736	0.0228357999010665
3:79000000-80000000	-1.26923416794031	0.00011109397644766	0.00039388768132967
3:8000000-9000000	0.86602708658912	0.00021703836499929	0.00069411792293442
3:80000000-81000000	-0.927081596107503	0.00605124582649723	0.0113435584609975
3:88000000-89000000	-0.632879118688706	0.0295219833916231	0.0402482823404523
3:9000000-10000000	0.913158341474117	0.00016088781548906	0.00054564647635345
3:99000000-100000000	-0.977596486759481	0.00240332160453156	0.00528137173232613
4:0-1000000	0.772784630732781	0.0184360608128633	0.0283458806230054
4:1000000-2000000	1.11059438358218	0.00082889530731359	0.00212932600625737
4:10000000-11000000	1.22786165770941	2.65737440816788e-08	2.32206969969447e-07
4:100000000-101000000	-0.540420346684286	0.033354468652804	0.0440133327316801
4:101000000-102000000	-0.631047209688479	0.023564117555853	0.0340056487859098
4:106000000-107000000	0.883344792582003	0.00030711210930911	0.00092866077220546
4:11000000-12000000	0.996834957600469	1.56765023383035e-05	6.95881654096579e-05
4:110000000-111000000	0.932942820290946	0.00037845839588113	0.0010965933161561
4:112000000-113000000	1.01364736306753	4.74931383543883e-05	0.00019165687347081
4:115000000-116000000	1.00524825038035	2.20665737471736e-06	1.27543961344833e-05
4:116000000-117000000	1.07380108705151	7.85501176161842e-07	5.00983953422131e-06
4:117000000-118000000	1.37967009552377	1.73381400574523e-07	1.28273655710582e-06
4:120000000-121000000	-0.94645505352009	0.0325845551392236	0.0434103231687606
4:15000000-16000000	0.636523024573355	0.0293754855311079	0.0400978172493015
4:2000000-3000000	1.56893412183862	1.91600377315659e-10	2.8733654438064e-09
4:26000000-27000000	-0.766709240014628	0.0243584166089714	0.0348797670494683
4:27000000-28000000	-1.08458572976115	0.00032897207167262	0.00098403680978279
4:29000000-30000000	-0.696367151872721	0.0236836332549353	0.0340453067232536
4:3000000-4000000	0.993888999670752	7.15009105686472e-06	3.52659249296027e-05
4:36000000-37000000	-1.02331566746313	0.00543294680751021	0.0103594975622955
4:39000000-40000000	-0.920246489235922	0.0197525566957071	0.0298341869224933
4:4000000-5000000	1.26426801881575	3.92175885711868e-06	2.16526498483145e-05
4:41000000-42000000	0.727744377166678	0.00716817291462234	0.0130837162833378
4:44000000-45000000	0.56233080438496	0.0224912496162977	0.0326270925302657
4:47000000-48000000	-0.539589047811793	0.039149489909099	0.0498808880810319
4:5000000-6000000	0.986877966300718	3.72774061549619e-05	0.00015436083377392
4:64000000-65000000	-1.02414579796886	0.00929264756629518	0.016189232427604
4:65000000-66000000	-0.819622418971992	0.0267325468986861	0.0373163736436388
4:73000000-74000000	0.872468592683862	0.00165822460356981	0.0039070473244641
4:82000000-83000000	-1.03388027724148	0.00186808044319412	0.00430550438712858
4:83000000-84000000	-0.880805783095729	0.00057934156377257	0.00156811191503332
4:84000000-85000000	-0.671956701830172	0.017045123668568	0.0266114995812785
5:0-1000000	0.957775918192286	0.00575226490292042	0.0108564484882995
5:1000000-2000000	0.805424372478041	0.00264973941695488	0.00573207712715035
5:100000000-101000000	-0.831352086948189	0.00050048207100028	0.00138852836835609
5:101000000-102000000	-1.01509060391386	5.32403786428731e-05	0.0002117693757562
5:104000000-105000000	0.881699430327456	0.00029520923151358	0.00089755959508476
5:105000000-106000000	1.38936418438794	1.32787425033793e-07	1.00944689935791e-06
5:106000000-107000000	1.34889622332785	7.49503637833306e-10	9.67167107354075e-09
5:107000000-108000000	1.36642147885224	5.62259264070441e-11	9.74951181783168e-10
5:110000000-111000000	0.620335842196148	0.0101009529887463	0.017325440819224
5:111000000-112000000	1.1460543522905	4.09659903495717e-05	0.00016775689982052
5:112000000-113000000	1.06396664747204	7.27462100490011e-06	3.55640112759466e-05
5:113000000-114000000	1.54429498125684	1.32925370836047e-13	3.51224509280126e-12
5:114000000-115000000	1.93375546731652	7.19362683729752e-28	9.978933825733e-26
5:115000000-116000000	1.99368971716924	7.31269717114876e-30	1.62305713785805e-27
5:116000000-117000000	2.13423330595603	1.58889362550308e-25	1.76327904726076e-23
5:117000000-118000000	1.65278957221998	2.14287987342679e-10	3.12903526487188e-09
5:118000000-119000000	0.830552490444116	0.0170495422968306	0.0266114995812785
5:2000000-3000000	1.26946922229024	5.70214609554658e-07	3.72305077904329e-06
5:27000000-28000000	0.574995526075403	0.0390478994790314	0.0498659531195794
5:3000000-4000000	1.44918850965079	2.13697041202751e-10	3.12903526487188e-09
5:4000000-5000000	0.938067969795271	0.0001465188107422	0.00050185077474646
5:40000000-41000000	-0.470854432538056	0.0209272456020426	0.0309654240700794
5:44000000-45000000	-1.10654632417009	0.00071458231455488	0.00187916985376852
5:57000000-58000000	-1.02278363890049	0.0112725474133388	0.0190117634157779
5:58000000-59000000	-1.13539569197642	0.00194003039512608	0.00441179106121169
5:79000000-80000000	-0.769147732980471	0.0132574715773369	0.0217319281362838
5:8000000-9000000	1.16446523410422	6.80695858636284e-06	3.38746229210547e-05
5:85000000-86000000	-1.42063082396168	2.38270502425739e-06	1.36299660745853e-05
5:9000000-10000000	0.621853569816034	0.00703953220735794	0.0129554562578622
5:98000000-99000000	-0.962212012947477	9.01097889649368e-05	0.00033556907649588
5:99000000-100000000	-0.741246756839007	0.00257906700128185	0.00560103064503571
6:1000000-2000000	1.11500285438854	0.0001009828496549	0.00036735194041327
6:10000000-11000000	0.873505131126981	0.00192235319589482	0.00438056820876612
6:101000000-102000000	1.0475391557644	2.68521717027584e-05	0.0001141734521082
6:103000000-104000000	0.657374835376803	0.0133930604563779	0.0218895220584363
6:104000000-105000000	0.68239975333363	0.0223200753881433	0.0324211580074846
6:105000000-106000000	0.951111479472841	0.0011892631211451	0.00291343929773795
6:107000000-108000000	1.07208367613764	3.49914003673824e-05	0.00014543746170547
6:108000000-109000000	0.842059010715736	0.00066410990073488	0.00175058854866549
6:11000000-12000000	1.19602322635495	2.05281496327644e-06	1.20535292110799e-05
6:111000000-112000000	0.590663808914438	0.0285069726516804	0.0391530827722192
6:114000000-115000000	1.37545585221928	1.00875541347628e-07	8.00098026699029e-07
6:115000000-116000000	1.58572345879687	2.47042987830078e-10	3.56047573404188e-09
6:116000000-117000000	0.916624022171838	0.0109176930866905	0.0185827297053579
6:12000000-13000000	1.20243434280338	8.00185889960441e-06	3.81119519425745e-05
6:14000000-15000000	-0.426984961575985	0.0183260577328427	0.0282463787489769
6:17000000-18000000	0.748955140557869	0.0148332501215811	0.0238914947724559
6:2000000-3000000	1.33478520293897	3.92140273296889e-07	2.63744691500716e-06
6:21000000-22000000	-0.710455128706996	0.0086860479661998	0.0153249053908546
6:3000000-4000000	1.20188959096063	2.11955137909928e-06	1.23150677534474e-05
6:32000000-33000000	-0.94279741068103	0.0214238325950946	0.0315739134481992
6:38000000-39000000	-0.875196875714799	0.0122933500938681	0.0202712910767707
6:39000000-40000000	-0.993857662710158	0.00113080094997883	0.00278868766111656
6:4000000-5000000	0.623093624509186	0.0173445248260455	0.0269581706876734
6:40000000-41000000	0.855133817843776	0.00346624480243514	0.00721702561216623
6:44000000-45000000	-0.63629927690966	0.0208394700472243	0.0309567464852039
6:46000000-47000000	0.611578435648442	0.0384077622531922	0.0492445824029466
6:47000000-48000000	-0.833585843711765	0.024135728580252	0.0346503115320981
6:48000000-49000000	-0.815974335223573	0.0146805600364331	0.0236799297362662
6:49000000-50000000	-0.990399445134348	0.00430362812720784	0.00854376223002088
6:5000000-6000000	0.870400929304792	7.68046800998648e-06	3.68979237390202e-05
6:51000000-52000000	-0.97893031067926	0.0132313573763197	0.0217212056838031
6:53000000-54000000	-1.39224959205049	0.00063639658030648	0.00168554378480672
6:54000000-55000000	-1.03308102014412	0.00095690409163282	0.00240254962277072
6:6000000-7000000	0.654915894250032	0.0364414665079024	0.0471390568519641
6:61000000-62000000	-0.576163281228733	0.021705456495287	0.0317779547758629
6:66000000-67000000	-0.782545487885257	0.00866334585175715	0.0153091906962485
6:74000000-75000000	-0.617990950991575	0.0368324359609016	0.0475842800481408
6:8000000-9000000	0.558027910761014	0.0297875705621438	0.0405108307771045
6:84000000-85000000	-0.991423701303135	0.00340880055567388	0.00711076267162541
6:85000000-86000000	-1.39283133979756	4.61260884870522e-06	2.46098811897525e-05
6:89000000-90000000	-0.672701874757693	0.0206436426255054	0.0308335651057363
7:1000000-2000000	1.86826734730111	1.3691231953822e-13	3.53346095641947e-12
7:101000000-102000000	0.669127609705246	0.016753698278412	0.0263921749427037
7:102000000-103000000	0.75067948259534	0.00135267443081775	0.00327758547989082
7:103000000-104000000	1.46719251458656	3.86177307335794e-11	7.2637512404981e-10
7:104000000-105000000	1.28588353876049	2.08409128111173e-08	1.91142644641901e-07
7:105000000-106000000	1.17367548487727	2.84308695895762e-09	3.0167517739189e-08
7:106000000-107000000	1.39157433264883	2.56305187176004e-08	2.25742367128384e-07
7:107000000-108000000	1.18950766491602	3.10270920531523e-05	0.00013092167406626
7:14000000-15000000	-0.421306179056731	0.0208655907131285	0.0309567464852039
7:2000000-3000000	0.899190461693364	0.00247842977762201	0.0054142602861563
7:22000000-23000000	-0.783609326602124	0.00308626438636298	0.00654873870961069
7:23000000-24000000	-0.848109276557305	0.00863938282377779	0.0152911941330047
7:24000000-25000000	-1.46548757935851	1.30724256551776e-05	5.99469426857923e-05
7:25000000-26000000	-1.42350803623569	0.00032326846684584	0.00096958936586728
7:3000000-4000000	1.5371764219335	7.82803410059431e-13	1.93048494587271e-11
7:33000000-34000000	-0.544409157310864	0.0312889806577673	0.0418366032649
7:35000000-36000000	-0.740866882552595	0.0369709428131966	0.0476522705221459
7:36000000-37000000	-0.640789257662724	0.0216700852592229	0.0317779547758629
7:4000000-5000000	1.63813360930038	9.09895865474831e-16	3.73984972480218e-14
7:42000000-43000000	-0.782250008141875	0.00062119452183816	0.00165317103084926
7:5000000-6000000	1.24399793317182	1.05532982694379e-07	8.30606498060919e-07
7:6000000-7000000	0.614921136800232	0.0311476772496117	0.0417466425495839
7:63000000-64000000	0.781868601046854	0.00177773681326176	0.0041359502965396
7:64000000-65000000	0.688196764275595	0.0168493716523201	0.0264478589561304
7:66000000-67000000	-1.73647068209271	4.30292008908586e-06	2.34077320555833e-05
7:68000000-69000000	-1.26148447766628	0.00014581300866413	0.00050097952083906
7:69000000-70000000	-1.03633168751047	0.00106325177003482	0.00264562009031692
7:73000000-74000000	-0.774650948194798	0.00086666000214944	0.00220591355069076
7:74000000-75000000	-0.546623452853461	0.0109777894631173	0.0186564041133605
7:75000000-76000000	-0.751448416564495	0.00686524371847143	0.0127190701105
7:77000000-78000000	-0.859964109119085	0.0150998357947105	0.0241830518197807
7:85000000-86000000	0.854234104803524	0.00584010337700366	0.0110035156163206
7:92000000-93000000	1.31019557793196	9.18992606738915e-06	4.33980663488596e-05
7:93000000-94000000	0.91670344148598	0.00014054817615879	0.00048589944846252
7:98000000-99000000	0.559454987101796	0.00486578649622363	0.00950672513091549
7:99000000-100000000	1.14673440279447	2.02548688855507e-07	1.48860239418354e-06
8:0-1000000	0.755065011978632	0.0199678002835267	0.030107773078546
8:1000000-2000000	1.33816981789806	1.49185015827919e-07	1.12624815921789e-06
8:10000000-11000000	0.597090425647007	0.0242955393799052	0.0348346786645781
8:105000000-106000000	0.895800097870524	0.00088783068667082	0.00225462822233496
8:106000000-107000000	1.19799359113975	5.17391577878862e-06	2.70838074932196e-05
8:107000000-108000000	1.59860500983281	1.23179945964567e-11	2.57923173562801e-10
8:108000000-109000000	0.90267281873457	9.99146817716825e-05	0.00036473878752952
8:109000000-110000000	1.54310891080164	5.11683291519044e-11	9.15874084602655e-10
8:110000000-111000000	1.77367432486201	3.98460679707625e-14	1.16366534020982e-12
8:111000000-112000000	0.964056100945343	0.00015220780675842	0.00051973239971965
8:16000000-17000000	0.711212819940088	0.00892693430671241	0.0156503787775149
8:2000000-3000000	1.46385206662477	5.19973912169737e-08	4.37153387423813e-07
8:3000000-4000000	1.12735171892921	1.51760383204617e-05	6.76371487534699e-05
8:31000000-32000000	-1.7870522951583	1.82822914502773e-09	2.07028805586382e-08
8:32000000-33000000	-1.48196114976099	6.61891571596497e-05	0.00025323621755566
8:33000000-34000000	-1.24241925231122	0.00018238822082264	0.00060419649842998
8:4000000-5000000	1.26107108466382	8.55691757833764e-07	5.39549016459442e-06
8:44000000-45000000	0.756256926882579	0.0130209607453661	0.0214392385838547
8:47000000-48000000	0.850891645557629	0.00194613613649226	0.00441662556452851
8:48000000-49000000	-1.14816078149039	0.00123089414528827	0.00300217174680938
8:49000000-50000000	-0.804649818432963	0.0189524158055178	0.028970379178779
8:5000000-6000000	0.698297834138099	0.00302287058843592	0.00645122866243363
8:52000000-53000000	-0.713413950958676	0.0119707546415768	0.0198277279239382
8:56000000-57000000	-1.02856709142014	0.0001612720009826	0.00054564647635345
8:66000000-67000000	0.571215344190229	0.0331513706582737	0.043954389811644
8:72000000-73000000	0.519491004762944	0.0362309631451021	0.0470262110628224
8:74000000-75000000	-1.06007393487244	0.00542120384482092	0.0103579636067507
8:77000000-78000000	-1.01980141179312	0.00163280009862564	0.00386354877593394
8:8000000-9000000	1.05773435482565	5.22040685076495e-05	0.00020839427276485
8:86000000-87000000	0.713472525644176	0.0122057558453096	0.0201568019906518
8:88000000-89000000	-0.835128147168597	0.00042546669798722	0.00120916159043175
8:9000000-10000000	0.678670376553343	0.00571290596724603	0.0108005332616534
8:91000000-92000000	-1.62230830978793	4.27939669773204e-07	2.84375580325553e-06
9:0-1000000	0.976636556380827	0.00034979326400805	0.00102966586625796
9:1000000-2000000	1.26665337447349	5.56298217874047e-08	4.57298865939676e-07
9:10000000-11000000	1.08932429780158	6.60919898882488e-05	0.00025323621755566
9:18000000-19000000	-0.469398422905306	0.0348479740321157	0.04571233393317
9:2000000-3000000	1.04069972274498	0.00010420560515013	0.00037424742836851
9:22000000-23000000	-0.699108777840968	0.00723917733406568	0.0131699948343878
9:3000000-4000000	0.739244657795135	0.00502209155252451	0.00974349622055333
9:4000000-5000000	1.27580785326215	7.53192731758474e-06	3.64404238497326e-05
9:41000000-42000000	-0.734748131057132	0.0143362047069045	0.0232257553133368
9:42000000-43000000	-1.09635837047166	0.00517052528235055	0.00997040592095258
9:49000000-50000000	-0.915120257718946	0.00773172518782683	0.0139517124829823
9:5000000-6000000	0.975827943027077	0.00081618582289781	0.00210725449425361
9:59000000-60000000	-0.603970410507755	0.0332821484316191	0.0439701848381592
9:6000000-7000000	0.907535547209343	0.00091978388990815	0.00231984701786316
9:60000000-61000000	-0.978890544742334	0.00695680279279099	0.012863710079354
9:61000000-62000000	-0.799717999191435	0.00708533418958573	0.0130080219724065
9:63000000-64000000	-0.681343435014092	0.0375914917855011	0.0482838667118876
9:65000000-66000000	-0.967826929397308	0.00140103609168113	0.00336537583381955
9:70000000-71000000	-1.05908845849316	0.00046570991336547	0.00130182078158509
9:73000000-74000000	-0.620869375050862	0.015101431495121	0.0241830518197807
9:8000000-9000000	1.5074774605497	1.18808754532442e-09	1.43313413412232e-08
9:80000000-81000000	0.998730832187768	0.00173316976812764	0.00404803756674693
9:82000000-83000000	1.4020288877325	2.85431994118501e-09	3.0167517739189e-08
9:83000000-84000000	1.33928836279242	6.2077634646955e-09	6.32025916151298e-08
9:84000000-85000000	1.39174781330931	5.52648531516274e-08	4.57298865939676e-07
9:85000000-86000000	0.845840989760987	0.0042550509697711	0.00846246317784097
9:86000000-87000000	1.0880966039021	0.00013678655557378	0.00047437266944527
9:87000000-88000000	0.954471832215032	2.32056187244986e-05	9.98158870449961e-05
9:88000000-89000000	1.21106050698158	6.74338436468528e-07	4.35086584010676e-06
9:89000000-90000000	1.0190769286271	0.0001037282043762	0.00037374239789314
9:9000000-10000000	1.54509572713927	4.94903882866307e-10	6.78050540496086e-09
9:90000000-91000000	1.02854288310216	0.00018959464804213	0.00062249461329522
10:1000000-2000000	1.21268141929664	8.19347784172719e-07	5.19584825588973e-06
10:11000000-12000000	0.901715831918439	0.00224114294594971	0.00497422902965974
10:18000000-19000000	0.688891722326352	0.00810476902852217	0.0144602726683169
10:19000000-20000000	0.566625851135257	0.0189884566422329	0.0289855456683995
10:2000000-3000000	1.47511554242626	1.50061629378381e-10	2.31386242875163e-09
10:24000000-25000000	-0.670154232986169	0.0221345641380879	0.0322360801843965
10:28000000-29000000	-0.526938459324162	0.0390958908544955	0.0498698526679476
10:29000000-30000000	-0.59918078698746	0.0332587234162726	0.0439701848381592
10:3000000-4000000	1.45220198129404	1.60665085639762e-08	1.51100439222051e-07
10:30000000-31000000	-1.09453682698481	0.00323581586169296	0.00677538774333259
10:34000000-35000000	-0.620842329790064	0.036906519662677	0.0476245478512225
10:4000000-5000000	1.15315327997275	2.2287275862576e-09	2.46945460883254e-08
10:42000000-43000000	-0.787187609370332	0.0245534496106421	0.0350234676998038
10:43000000-44000000	-1.13625037611542	0.00791431319091684	0.0141432056568854
10:5000000-6000000	0.875613366721665	0.00041711280678314	0.00118995392885341
10:52000000-53000000	1.05018718968483	6.27445282495637e-06	3.16504144819313e-05
10:65000000-66000000	-0.791976775883378	0.0217807729845334	0.0318462086957453
10:66000000-67000000	-1.1699886183818	0.00355917399078017	0.00734164139824312
10:69000000-70000000	-0.562602184942471	0.0275093855455893	0.0381607698251332
10:73000000-74000000	-0.665427761963781	0.00037964021246066	0.00109715303195245
10:74000000-75000000	-1.08875841957385	0.00011299935233893	0.0003980994932178
10:76000000-77000000	-0.679449786320344	0.0260012638845279	0.0365252831915616
10:77000000-78000000	-1.09394067801843	0.00026513636639907	0.00081959835064603
10:78000000-79000000	-0.974575758533162	0.00192201311961067	0.00438056820876612
10:81000000-82000000	0.830954322871464	0.00851267826770542	0.0151116126480425
10:84000000-85000000	1.03584276505844	4.20597430367975e-06	2.29930615211478e-05
10:86000000-87000000	0.756816775109707	0.0118617247420369	0.0197251259957563
10:88000000-89000000	1.21434734078558	4.4435647181097e-06	2.40549175664697e-05
10:95000000-96000000	1.03326677434014	6.55981636319421e-05	0.00025276993587449
10:96000000-97000000	0.821359707975975	0.0027783635754165	0.00597333021197643
10:97000000-98000000	0.906262853577437	0.00090986009490774	0.00230529618541534
10:98000000-99000000	1.36692122276447	6.67107968717502e-10	8.70970462509399e-09
10:99000000-100000000	1.05084774088941	1.2616123324081e-05	5.80945119080058e-05
11:0-1000000	0.888351803351583	0.00155401587494464	0.00370875993155215
11:1000000-2000000	1.39609132650851	3.34875584881706e-08	2.88084570823281e-07
11:100000000-101000000	1.22950671382634	1.52726619907679e-07	1.14519448797613e-06
11:101000000-102000000	1.74010663445928	1.42972869721917e-15	5.2888177756934e-14
11:102000000-103000000	1.30983199723285	1.56889008446827e-07	1.16851010931439e-06
11:103000000-104000000	1.99181500882865	2.04455506398819e-15	7.31919540343329e-14
11:104000000-105000000	2.25287858336385	1.95865012554131e-28	3.10516762090453e-26
11:105000000-106000000	1.44755689793741	1.23970179165896e-10	2.02318008007519e-09
11:17000000-18000000	-1.09852426456681	0.00021510779181409	0.00068993196643052
11:2000000-3000000	1.20275478090353	3.16208041711315e-07	2.20699836015302e-06
11:22000000-23000000	-0.696740572435081	0.00347680779501389	0.00722457188696117
11:3000000-4000000	1.01720858556299	9.70242948662442e-05	0.00035890992211373
11:31000000-32000000	-0.618845729061505	0.0171679707396666	0.0267587113633186
11:32000000-33000000	-1.03449181601532	0.0003575424096957	0.00104760498160111
11:33000000-34000000	-0.906907309229416	0.00668048847934496	0.0124182418160434
11:38000000-39000000	-1.23750335945785	0.00029329471555245	0.0008941884969258
11:39000000-40000000	-0.891592606644632	0.00196203824913966	0.00444362717156025
11:4000000-5000000	1.59838722781904	1.71307526479524e-10	2.60423282350607e-09
11:5000000-6000000	1.2962990435382	8.91614481570969e-09	8.83456794554679e-08
11:50000000-51000000	-0.901738186717528	0.00042602479520975	0.00120916159043175
11:51000000-52000000	-0.895883200107928	0.00423543659317275	0.00843901173619986
11:52000000-53000000	-1.02912440946907	0.0291033086161213	0.0397752171770271
11:6000000-7000000	1.45507944375957	1.94069741359122e-11	3.84588261328141e-10
11:68000000-69000000	0.590946799158026	0.036352145687838	0.0471283798095848
11:7000000-8000000	1.23865169406055	3.52597796018923e-07	2.4456023040625e-06
11:78000000-79000000	-1.19275300572436	0.00043034125965833	0.00121312894341944
11:8000000-9000000	0.808102663519739	0.00043655113273551	0.00122649066765174
11:81000000-82000000	-0.626161458437938	0.00818674464116648	0.0145830854896731
11:82000000-83000000	-1.09479967526693	6.24548129227645e-05	0.00024404718128108
11:83000000-84000000	-0.585024347797532	0.0255023473836024	0.0359609908127881
11:85000000-86000000	-0.611876652301497	0.00779459992296944	0.014019576314992
11:86000000-87000000	-0.717722774135701	0.0179482015613059	0.0277410386898177
11:87000000-88000000	-0.718230175467899	0.0108910925378258	0.0185659289339875
11:88000000-89000000	0.670978903332646	0.00589203436557511	0.0110825444993818
11:92000000-93000000	0.863446362796612	0.00017042491211092	0.00057138825500312
11:93000000-94000000	-0.669631904883748	0.0113102106846522	0.0190463387647169
11:96000000-97000000	1.22234247416349	2.40244267388925e-05	0.00010293889301699
11:97000000-98000000	0.989187081948036	0.00081650569858837	0.00210725449425361
11:98000000-99000000	0.765776458309016	0.0056686905944663	0.0107352301940252
11:99000000-100000000	1.4257105113748	1.2201013304472e-09	1.45592557957533e-08
12:0-1000000	1.98930614333992	1.36154953682495e-11	2.79811726473889e-10
12:1000000-2000000	1.94444539361922	1.17555477923931e-26	1.4495279243852e-24
12:10000000-11000000	0.841469599484869	0.00365629032461271	0.00750014452751114
12:12000000-13000000	0.641528943028337	0.0227594577669732	0.032973068556839
12:13000000-14000000	-0.653204972011193	0.0196924446835727	0.0298341869224933
12:14000000-15000000	-0.87841473269305	0.00074771357692348	0.00195702166823865
12:15000000-16000000	-0.743102359908342	0.00315693050594001	0.00667316621834574
12:2000000-3000000	1.63615010657993	7.51916349446095e-14	2.0861030640917e-12
12:21000000-22000000	-0.736551671263904	0.0112697668532254	0.0190117634157779
12:22000000-23000000	-0.75094607399895	0.0356445835082227	0.0464865260353201
12:25000000-26000000	-1.41700699262566	8.93946112007024e-07	5.60485391613412e-06
12:26000000-27000000	-1.35517279457134	4.46116474652625e-05	0.00018068575842356
12:27000000-28000000	-0.809957575381365	0.020485490036424	0.0306811864447992
12:28000000-29000000	-0.790630814429357	0.0337433077407041	0.0443681612189512
12:29000000-30000000	-0.958587312145485	0.00311733597743278	0.00660204604639556
12:3000000-4000000	1.15191120659512	1.49346562538167e-08	1.42877376128131e-07
12:4000000-5000000	1.56902785717597	1.32900113044173e-10	2.13748208686997e-09
12:40000000-41000000	-1.27051362431053	0.00041080358550307	0.00117801137661444
12:41000000-42000000	-1.69930393499686	1.71740048927416e-06	1.01919245500342e-05
12:42000000-43000000	-1.73265381220885	0.00024053574048128	0.00075568779335619
12:43000000-44000000	-1.85745372870286	0.00021797196032258	0.00069510051500598
12:44000000-45000000	-1.98838585042044	1.48890104308457e-05	6.68952228905209e-05
12:45000000-46000000	-2.50936260091853	2.2206113177697e-08	2.00351990592976e-07
12:46000000-47000000	-1.80959533919387	1.17791757676419e-05	5.44665522068024e-05
12:47000000-48000000	-1.28689348936153	0.00359948548653782	0.00740391617788455
12:48000000-49000000	-1.55706920735212	0.00012208669355589	0.00042740076383977
12:49000000-50000000	-1.55240133094948	9.84135506532101e-05	0.00036163810279458
12:5000000-6000000	1.51885398206976	8.40113155590541e-10	1.05945212785741e-08
12:50000000-51000000	-1.21350206064433	0.00278279261758715	0.00597333021197643
12:52000000-53000000	0.788173630899071	0.00715285541051729	0.0130772666526991
12:53000000-54000000	0.689202084788779	0.0306253081726947	0.0411957812351829
12:54000000-55000000	0.756529916097806	0.0104807172162909	0.017921424653908
12:55000000-56000000	0.679990885755913	0.0092578126134112	0.0161539038869985
12:57000000-58000000	0.953558871042073	0.00055458744237572	0.00150748027706017
12:6000000-7000000	0.845868338620467	0.00590975331465448	0.0110970641401787
12:64000000-65000000	0.710653247854623	0.00542280876020086	0.0103579636067507
12:74000000-75000000	0.772072270404364	0.00838779545795758	0.0149172739646911
12:76000000-77000000	1.22262343599411	6.23888637766938e-06	3.16147087847373e-05
12:77000000-78000000	1.09062266904645	2.24635430504296e-06	1.29165690924305e-05
12:78000000-79000000	0.547827861605806	0.0389619014646225	0.0498134524529722
12:8000000-9000000	0.686735738185923	0.0197513204702587	0.0298341869224933
12:81000000-82000000	0.776407142797014	0.00349002679894988	0.00722587087121565
12:82000000-83000000	1.35385860898529	4.91357618121533e-09	5.09612580187517e-08
12:86000000-87000000	-1.36287036427781	0.00015448451375654	0.00052588837953342
12:87000000-88000000	-0.543120621352383	0.00028670832437507	0.00087893742335655
13:1000000-2000000	0.742333445431642	0.00709153763881202	0.0130080219724065
13:10000000-11000000	0.903880943344344	0.00100563489512062	0.00251352719760477
13:13000000-14000000	0.691268316130845	0.00994634564529289	0.0171131539344464
13:15000000-16000000	0.709963118186689	0.0042302703185753	0.00843901173619986
13:18000000-19000000	1.04319958710532	0.00091774938621464	0.00231984701786316
13:2000000-3000000	1.25792140443435	5.59324400572825e-06	2.88703155137925e-05
13:21000000-22000000	1.12183054236407	9.80560830005369e-06	4.59147706069918e-05
13:22000000-23000000	0.637292293591621	0.0332283282786834	0.0439701848381592
13:36000000-37000000	-0.460796053151818	0.0248468675897003	0.0353058633487081
13:4000000-5000000	0.830425364342939	0.00891493093232652	0.0156503787775149
13:42000000-43000000	-1.27895405974642	0.00034928827557562	0.00102966586625796
13:43000000-44000000	-0.850783269821302	0.00519583748434464	0.00999323199526751
13:46000000-47000000	-0.957429167521537	0.0267692359529701	0.0373206442525704
13:49000000-50000000	-1.44281310276023	7.8312105200848e-06	3.74599452441627e-05
13:5000000-6000000	0.701386143954382	0.00900257817016671	0.0157332846465453
13:50000000-51000000	-1.24351234436707	0.00054848473681893	0.00149921782523193
13:51000000-52000000	-0.8579960114805	0.0222557070572962	0.0323700285537136
13:53000000-54000000	-0.900851738966606	0.00416442187418558	0.00835710409854747
13:57000000-58000000	0.535035363596494	0.0346242080885822	0.0454725557864169
13:7000000-8000000	0.747205823667779	0.00304794404878327	0.00649225383046732
13:71000000-72000000	1.18281990474222	2.47509771545779e-05	0.00010564409462561
13:72000000-73000000	0.68913901454134	0.0197594713554786	0.0298341869224933
13:75000000-76000000	1.44926033330988	1.48865953933962e-10	2.31386242875163e-09
13:76000000-77000000	1.31412021658349	1.25792786483615e-08	1.21390338175326e-07
13:77000000-78000000	1.16395137334014	4.61186061419919e-06	2.46098811897525e-05
13:78000000-79000000	1.10336038529662	1.6494441880972e-05	7.26379047513242e-05
13:79000000-80000000	1.65292215064841	1.32014309836546e-16	6.36970615049055e-15
13:80000000-81000000	1.18942477418086	2.14536999240144e-08	1.95150017839866e-07
13:81000000-82000000	0.883490718941295	6.3338927797146e-05	0.00024663350310223
13:9000000-10000000	0.967092949347828	0.0004307020730236	0.00121312894341944
14:1000000-2000000	1.23138390670514	2.28615748150486e-07	1.64744773947907e-06
14:10000000-11000000	0.845000552940642	0.00079109318690716	0.00205120987891557
14:2000000-3000000	1.4661967801686	5.46857265152178e-11	9.63295787158885e-10
14:25000000-26000000	-0.995805648868729	0.0100217291333617	0.0172161630337631
14:26000000-27000000	-1.08427495498451	0.00514844531622691	0.00995383497048991
14:27000000-28000000	-0.808871083802125	0.0282048954501936	0.0389309202478636
14:29000000-30000000	-1.34335284145939	0.00018912005390653	0.00062249461329522
14:3000000-4000000	1.67805862506549	1.05774517289779e-17	6.71076360274525e-16
14:30000000-31000000	-0.958224252819399	0.0134741025594773	0.0219895914312947
14:31000000-32000000	-0.824811708924614	0.0219049086580123	0.0319855688201085
14:32000000-33000000	-1.03385420253276	0.00020826685081328	0.00067187414940748
14:4000000-5000000	1.47794780778805	1.01509198080073e-10	1.6813449290142e-09
14:40000000-41000000	-0.672669763143803	0.00524000212915194	0.0100607382295069
14:41000000-42000000	-0.441108006101735	0.0268551170095703	0.0373836245222309
14:42000000-43000000	-1.04295528711631	0.00023718685004966	0.00074991098478153
14:5000000-6000000	1.96262446184973	2.48002735546243e-17	1.31057959130759e-15
14:53000000-54000000	-0.608726441969863	0.0334495149431791	0.0440863310072236
14:58000000-59000000	-1.04541644064458	0.00055558271100879	0.00150748027706017
14:6000000-7000000	0.674089116655164	0.0155937712373409	0.0247708204292086
14:61000000-62000000	-1.06984774750966	0.00046456739953625	0.00130182078158509
14:71000000-72000000	0.719448895637516	0.0164092213270603	0.0259234165870083
14:77000000-78000000	1.33145517182618	4.76804014851719e-08	4.0391951126804e-07
14:78000000-79000000	0.841165291428335	0.00059858976945403	0.0016006906845094
14:79000000-80000000	0.782567065266671	0.00128643941015726	0.00313076678602766
14:80000000-81000000	0.78846268048012	0.00157352393241074	0.00373923445033901
14:81000000-82000000	-0.945963768432937	0.00053556144053735	0.00146750808307284
14:88000000-89000000	0.692955028709276	0.00385581729759886	0.00779417813015198
14:89000000-90000000	1.27127920271713	7.93970581948417e-10	1.01277129332632e-08
14:90000000-91000000	0.811824301984486	0.00266061359809397	0.00574440314881935
14:91000000-92000000	0.591306205297535	0.0296881630827562	0.0404251781496214
14:93000000-94000000	2.08001712506251	2.16545359946237e-15	7.5097439235006e-14
15:0-1000000	1.23148618541103	0.00063800368779368	0.00168577699467647
15:1000000-2000000	1.33419655097218	1.01442699479603e-06	6.25423962445425e-06
15:10000000-11000000	1.32592057271122	5.01271263702372e-06	2.65204939418431e-05
15:12000000-13000000	-0.828214385484864	0.00156893975752125	0.00373634160447395
15:14000000-15000000	-0.688729405176756	0.00985045860054522	0.0169744928222264
15:2000000-3000000	1.42292823316874	1.08282101879051e-07	8.46241963111908e-07
15:25000000-26000000	-0.615430758042365	0.0207798750061487	0.0309122293976401
15:27000000-28000000	-0.899494280149016	0.0150158524432075	0.0241156053895061
15:3000000-4000000	1.60119090333366	4.13191864932375e-10	5.73176002974374e-09
15:30000000-31000000	-1.14245880411637	0.0210375170270664	0.0310458006225041
15:32000000-33000000	-0.847350738752502	0.0208985723481739	0.0309642828179494
15:33000000-34000000	-0.785965186499319	0.0311260952222149	0.0417466425495839
15:35000000-36000000	-0.686551636699737	0.0219945369876964	0.0320742412448413
15:4000000-5000000	1.66109378433439	8.29773910917073e-11	1.39521798099322e-09
15:43000000-44000000	-0.629715742222624	0.038428207471986	0.0492445824029466
15:5000000-6000000	0.972869203869881	0.00033165486596942	0.00098939487833058
15:50000000-51000000	1.00128040306687	0.00145598666647734	0.00348981681624181
15:53000000-54000000	0.873675738704515	0.00139982124716792	0.00336537583381955
15:58000000-59000000	0.950218853878687	0.0006278825571125	0.00166697221364763
15:59000000-60000000	0.861112357716202	0.00541712064482516	0.0103579636067507
15:73000000-74000000	0.712663459666646	0.0115419330125484	0.0193192937152321
15:76000000-77000000	1.28676058555903	2.89813795401251e-06	1.6325972193973e-05
15:77000000-78000000	1.29387992350656	3.12615169831834e-05	0.0001314111893439
15:78000000-79000000	1.04094397656312	0.00017618633816115	0.00058715696914545
15:79000000-80000000	1.23316379422686	5.21951604236487e-05	0.00020839427276485
15:80000000-81000000	0.582796029473874	0.0290291357601068	0.0397227654967779
15:9000000-10000000	0.675340816650346	0.0144314794199375	0.0233120433232088
16:0-1000000	1.11446724546779	4.91242826663942e-05	0.00019752104009658
16:1000000-2000000	1.97620285190054	1.24664504686525e-21	9.22311833939545e-20
16:11000000-12000000	0.8292024299528	0.00082142603453975	0.00211503431278537
16:15000000-16000000	-0.764405354197499	0.00783625265422827	0.014071687409068
16:17000000-18000000	-0.497013948948069	0.0284619454813823	0.0391396801171557
16:18000000-19000000	0.78093084275961	0.00475858243195566	0.00936320899075523
16:19000000-20000000	-0.833361811376945	0.00235846912413142	0.00520341463619955
16:2000000-3000000	0.918162863992307	0.00055436994790708	0.00150748027706017
16:20000000-21000000	-0.646234610166392	0.00473414700477245	0.00933167422491506
16:21000000-22000000	-0.585945753853292	0.0303022186459293	0.0409597686149802
16:3000000-4000000	0.878593785793316	0.00036253635768137	0.00105875188063545
16:38000000-39000000	-0.799266978061912	0.0115396805158234	0.0193192937152321
16:39000000-40000000	-0.960969878305896	0.0207507980721887	0.0309122293976401
16:46000000-47000000	0.694002343393275	0.0298782882891311	0.0405844702078291
16:5000000-6000000	0.980728908420996	0.00010633951856619	0.00038067926327932
16:6000000-7000000	0.779699273906799	0.00075200551000358	0.00196362393366881
16:61000000-62000000	-0.346456810982879	0.0359006206073437	0.0466520045946092
16:73000000-74000000	1.1589798066767	2.4160489322096e-06	1.37498303155412e-05
16:74000000-75000000	1.25246263471567	4.17741020434241e-06	2.29499623832544e-05
16:75000000-76000000	1.16555421999126	1.34541007232814e-05	6.14433130899083e-05
16:76000000-77000000	1.56782614806982	5.7554800347143e-13	1.45162720736891e-11
16:77000000-78000000	1.90985739126488	1.17975410636134e-15	4.57274481262941e-14
16:8000000-9000000	0.654653043906435	0.0268817831355118	0.0373836245222309
17:0-1000000	1.43966972231761	1.49640275346586e-05	6.69611713311351e-05
17:1000000-2000000	1.50126211327146	2.94452183361897e-09	3.08272750895029e-08
17:12000000-13000000	1.07697918863878	8.30932649187814e-06	3.94072555735541e-05
17:16000000-17000000	0.579602522562908	0.0210121069876623	0.0310458006225041
17:19000000-20000000	0.769518234938434	0.00696649759053819	0.012863710079354
17:2000000-3000000	1.23646654525463	3.91912014582308e-07	2.63744691500716e-06
17:27000000-28000000	-1.4609872711092	5.28086308281219e-06	2.73852908960423e-05
17:28000000-29000000	-0.880356661590201	0.00164606256656061	0.00388664348081454
17:3000000-4000000	1.45561293046944	2.0011464629809e-08	1.85064813446158e-07
17:32000000-33000000	-0.832222107127051	0.00761156081289838	0.0137572482626256
17:38000000-39000000	0.637569307315934	0.0354034402043031	0.0463861447597446
17:4000000-5000000	1.82972484043972	2.38399560829327e-16	1.05825825905349e-14
17:44000000-45000000	-0.959604366266599	0.00499188072702948	0.009718865424426
17:46000000-47000000	-1.54748108459252	9.50703571472073e-05	0.00035285815687457
17:47000000-48000000	-1.74168049955225	5.01850867298532e-06	2.65204939418431e-05
17:48000000-49000000	-0.940997011513658	0.00293664991255952	0.0062792972515573
17:49000000-50000000	-0.766661760980031	0.0110395912990505	0.0187327471597978
17:5000000-6000000	1.61908023190651	1.33721912143988e-09	1.57870487013881e-08
17:6000000-7000000	1.56337147376683	1.53517199802738e-09	1.77464721272512e-08
17:60000000-61000000	0.879206912508428	0.00027034759462146	0.00083338606293566
17:61000000-62000000	0.656112198004088	0.0164218219773741	0.0259234165870083
17:62000000-63000000	0.935115271953699	0.00040680917921663	0.0011695792731784
17:63000000-64000000	1.90295116116003	2.63077200162333e-14	7.89055790588998e-13
17:64000000-65000000	1.34415479027639	1.15299656787381e-08	1.12240446945323e-07
17:65000000-66000000	1.17788276077448	2.08526852436299e-06	1.21796444688705e-05
17:66000000-67000000	1.00653562825494	4.33326940582295e-05	0.00017614862917975
17:67000000-68000000	0.712449491540681	0.026673591999604	0.0372809718969365
17:7000000-8000000	1.40239346319109	5.84502951727746e-07	3.79329678108592e-06
17:70000000-71000000	-0.940786558090785	0.00249977182301036	0.00545015445700883
17:71000000-72000000	-0.2180252863825	0.00025787025257849	0.00079936373797026
18:10000000-11000000	1.03742641421061	7.54115330480466e-05	0.00028368866130671
18:11000000-12000000	0.922957349482906	0.00011274140901799	0.0003980994932178
18:12000000-13000000	0.723941766493606	0.00477872868501662	0.00938620748713215
18:2000000-3000000	0.937880807818856	0.00322848667528567	0.00677282026333095
18:21000000-22000000	-0.275790778293033	0.00517498504572368	0.00997040592095258
18:22000000-23000000	-0.350082541247102	0.004176111033905	0.00836543437449573
18:28000000-29000000	-1.00879512141766	0.0010951623663505	0.00271285587462701
18:3000000-4000000	1.04941438118633	0.00010129255840007	0.00036735194041327
18:34000000-35000000	0.932163292658094	0.00276377644441363	0.00595555042600869
18:4000000-5000000	1.04653636847611	0.00017387566515633	0.00058120179228187
18:47000000-48000000	-1.02584866588001	0.00031440417664904	0.00094812743227464
18:48000000-49000000	-1.00109826186766	0.00333671822812457	0.00697350693244515
18:5000000-6000000	1.2108526487992	1.3280368013227e-07	1.00944689935791e-06
18:50000000-51000000	-0.621946690885142	0.0287292062141391	0.0393608829429669
18:56000000-57000000	0.711614504935313	0.017461251614398	0.0270637873515011
18:58000000-59000000	0.711223379257689	0.00953973044442045	0.0164902522683321
18:59000000-60000000	0.509652072280254	0.00774722489998239	0.0139569870535675
18:6000000-7000000	1.24563908917985	8.05445526306575e-08	6.47714040641047e-07
18:60000000-61000000	0.952208708538366	2.55871615125828e-06	1.4487460449646e-05
18:61000000-62000000	0.885492815300217	0.00020431856064887	0.00066105854689742
18:62000000-63000000	1.73742569810222	3.31586253108299e-10	4.65795887884368e-09
18:63000000-64000000	1.66137162127179	1.19494726463551e-15	4.57274481262941e-14
18:64000000-65000000	1.84674270902011	1.14894520533925e-17	6.71076360274525e-16
18:65000000-66000000	2.45806781720907	4.95444842327192e-29	9.16368781738869e-27
18:66000000-67000000	0.893082347175338	0.00173082722063215	0.00404803756674693
18:7000000-8000000	1.13333858571769	3.19910121137003e-08	2.77360259401473e-07
18:8000000-9000000	1.50465598026696	2.19769632850714e-11	4.27877107416912e-10
18:9000000-10000000	1.72973469373918	4.33606317738204e-11	8.01992995372891e-10
19:15000000-16000000	0.766160387170119	0.00485447449026426	0.00950135157813586
19:16000000-17000000	0.93683591737647	0.00012609859587604	0.0004400574267654
19:17000000-18000000	1.01606066358377	0.00033878691895837	0.00100258589347445
19:19000000-20000000	-0.527008339215375	0.0282472866521113	0.038940998300087
19:2000000-3000000	0.647917062494276	0.0154979270216094	0.0247110156698665
19:26000000-27000000	-1.00284920503049	0.00021083300232749	0.00067818116248893
19:3000000-4000000	1.08407347718122	6.17704331482775e-05	0.00024222582034274
19:30000000-31000000	1.11920672983389	1.69584055879918e-05	7.43859169579216e-05
19:40000000-41000000	0.81450071249587	0.00458700279611081	0.00907386613290105
19:42000000-43000000	-0.707839081484623	0.0156023976573509	0.0247708204292086
19:43000000-44000000	-0.977049278081122	0.00042787588365627	0.00121131742940288
19:47000000-48000000	0.782340797196541	0.00215114078026028	0.0048032884612847
19:5000000-6000000	0.962111740802023	0.00011405840547179	0.00040055894770505
19:51000000-52000000	0.734651613287115	0.00187001396642771	0.00430550438712858
19:52000000-53000000	1.14006266639963	5.63691248948635e-06	2.89409777944365e-05
19:53000000-54000000	1.25958936276834	3.81689952369347e-07	2.61470042432335e-06
19:56000000-57000000	0.715271790890417	0.00730751883032398	0.0132725679400896
19:57000000-58000000	1.00057322172446	0.00014377917831835	0.00049552588956933
19:58000000-59000000	1.47615858398509	1.50121815019187e-10	2.31386242875163e-09
19:59000000-60000000	1.13548324508041	1.40623297116872e-05	6.395782321524e-05
19:6000000-7000000	0.69583842544641	0.0097270443153814	0.0167878911927809
19:60000000-61000000	1.26733191210912	5.70324012018463e-07	3.72305077904329e-06
19:61000000-62000000	0.867906199243218	0.00352782538539636	0.00729052862509716
19:7000000-8000000	1.39842007035367	5.95402557122436e-11	1.01653787148909e-09
20:0-1000000	1.29221406584491	0.00025116217979291	0.00078514905935177
20:1000000-2000000	1.70744879411913	2.81798179234427e-10	4.00931154171435e-09
20:12000000-13000000	0.732062066788871	0.0114265056117714	0.0191867243556381
20:2000000-3000000	0.982835364557363	0.00011061156795632	0.0003934342631837
20:22000000-23000000	-0.785759096001269	0.00024105683212093	0.00075568779335619
20:27000000-28000000	-0.634029225721251	0.024826145725257	0.0353058633487081
20:3000000-4000000	0.797405897382321	0.00041259274878287	0.00118009260720034
20:31000000-32000000	-0.747715222909375	0.0229409767806962	0.0331927141284956
20:4000000-5000000	1.64140766682246	2.32178460687871e-15	7.80789945041835e-14
20:40000000-41000000	-0.682040826150793	0.0201371265961611	0.030280801252631
20:46000000-47000000	-0.87546238075022	0.0236383550946567	0.0340453067232536
20:48000000-49000000	-0.945377615492653	0.0103152788914812	0.0176657545785161
20:5000000-6000000	1.1850515533237	7.33054500327161e-07	4.70236553168245e-06
20:51000000-52000000	-0.911490006014519	0.0017175020108276	0.00402960370967873
20:52000000-53000000	-0.738882579866228	0.0364453355117293	0.0471390568519641
20:53000000-54000000	-0.80248123588564	0.020297324399984	0.0304803941481045
20:6000000-7000000	1.23217235383017	5.94006455637064e-05	0.00023459085018702
20:61000000-62000000	0.623272651681339	0.0252921162971499	0.0357554079571903
20:63000000-64000000	0.643210498216327	0.0184672414273386	0.0283458806230054
20:66000000-67000000	0.967927839168203	0.00018670436027893	0.00061665379328066
20:67000000-68000000	1.0018633226022	0.00037443394402431	0.00108777249641608
20:68000000-69000000	1.59694107305346	1.17890633303005e-11	2.5159510152577e-10
20:7000000-8000000	0.956218868153606	1.44665068469649e-05	6.5527532840834e-05
20:8000000-9000000	0.665400313464637	0.025267952102995	0.0357554079571903
20:9000000-10000000	0.712603533105726	0.00790860318898447	0.0141432056568854
20:69000000-70000000	1.64787703532585	1.05726851364113e-13	2.86172347593041e-12
20:70000000-71000000	1.86900341192703	3.47993853370223e-16	1.48533511808344e-14
21:11000000-12000000	1.92524612164981	6.97052734371099e-15	2.27516523155838e-13
21:22000000-23000000	1.08150602181103	0.00118631843523318	0.00291265515183507
21:3000000-4000000	0.971753914144606	6.97476929045663e-05	0.00026417301362809
21:36000000-37000000	-1.26958378260452	0.00025613947338816	0.00079796652048076
21:37000000-38000000	-0.797692356674322	0.00348288932841771	0.00722457188696117
21:39000000-40000000	0.978132981077823	0.00016794137017196	0.00056476786347162
21:4000000-5000000	0.828299524409153	0.00547826279478954	0.0104279882025719
21:40000000-41000000	-0.81691000440702	0.00217469861803484	0.00484180387669781
21:41000000-42000000	-1.06938113954577	0.00742282856932492	0.0134599743622165
21:43000000-44000000	-1.04214417887017	0.00027300439321112	0.00083924479822519
21:45000000-46000000	-1.05715301245469	0.00074036302736455	0.00194236381761941
21:46000000-47000000	-1.15426591198567	0.00051992044849285	0.00143528144263125
21:47000000-48000000	-0.719013818985177	0.0236539644707818	0.0340453067232536
21:57000000-58000000	1.14781649271401	2.09891021503218e-05	9.09871622117915e-05
21:58000000-59000000	0.645257385675087	0.0265796122402991	0.0371964658148814
21:59000000-60000000	0.859051290043873	0.00712541354145047	0.0130485926879954
21:61000000-62000000	0.755670341490914	0.00657075520237408	0.0122553169073751
21:62000000-63000000	1.28209120311518	1.43274971408641e-09	1.67368201520033e-08
21:63000000-64000000	0.709479082578709	0.0111225546814804	0.0188447106612253
21:64000000-65000000	1.12031694690746	6.37444100045113e-05	0.00024734452228301
21:65000000-66000000	1.14587782929053	3.1508615610698e-07	2.20699836015302e-06
21:66000000-67000000	0.904251583344859	0.00316862960023982	0.00667657053440594
21:67000000-68000000	1.39785136187308	3.03652566855581e-07	2.16012350447532e-06
21:68000000-69000000	1.51626709527964	4.91943115439365e-07	3.249614393159e-06
21:8000000-9000000	0.637464554278349	0.0162954536707687	0.0257973242321481
22:10000000-11000000	0.861176364105666	0.00078375343990071	0.00203693799498327
22:11000000-12000000	1.00055577483878	0.00061134601492838	0.00163087238553074
22:12000000-13000000	0.654834983985472	0.0252326045656222	0.0357554079571903
22:13000000-14000000	1.18563650646899	5.17300336509852e-06	2.70838074932196e-05
22:14000000-15000000	0.700032837528304	0.0205716449439457	0.0307674383416499
22:2000000-3000000	0.894038602389631	0.00207106896319563	0.00465257985270759
22:24000000-25000000	-0.625869937642647	0.0245154633464091	0.0350142889444078
22:25000000-26000000	-1.15491500643437	3.47889336642607e-05	0.00014513952743508
22:3000000-4000000	1.21848029704325	9.07705976378812e-07	5.65915275439282e-06
22:30000000-31000000	-1.04874684664288	0.00086528868784933	0.00220591355069076
22:33000000-34000000	-0.806508384548174	0.026970428645759	0.0374599586560996
22:36000000-37000000	0.646223115718874	0.0317014635825403	0.0423354824655651
22:4000000-5000000	0.72558780028648	0.00398518229331904	0.00804103082059452
22:41000000-42000000	-0.904678858837561	0.00039713891827135	0.00114474285950703
22:44000000-45000000	0.69255182043126	0.00947062067864273	0.0164219487572659
22:46000000-47000000	0.905970152500409	0.00483970987418614	0.00948918952601111
22:5000000-6000000	0.702782857904097	0.00552921483872585	0.0104889936619403
22:52000000-53000000	1.25800942188116	8.10374875965461e-05	0.00030279991089314
22:53000000-54000000	1.41663091023259	1.00935749161452e-07	8.00098026699029e-07
22:54000000-55000000	1.38558674929154	9.88573615073378e-07	6.12889538286927e-06
22:55000000-56000000	1.63258167358015	1.32405435226279e-30	3.67343234831119e-28
22:56000000-57000000	1.95093490822296	4.88168394559013e-41	2.70873105614068e-38
22:57000000-58000000	1.96460932249329	1.74996599982049e-42	1.94202955526692e-39
22:58000000-59000000	1.81219412247205	9.98106244907132e-13	2.30760653243283e-11
22:59000000-60000000	1.59177038266151	2.42520491697883e-08	2.15310223253922e-07
22:6000000-7000000	1.20664378571136	1.07404463254587e-06	6.58521529821243e-06
22:7000000-8000000	0.758317423218911	0.00852430385200469	0.0151116126480425
23:1000000-2000000	2.37545219742914	1.33471759442199e-22	1.05800464391396e-20
23:10000000-11000000	1.33957638140152	2.35756822331288e-09	2.56501743613786e-08
23:18000000-19000000	-1.30470285800628	0.00059627888015286	0.0015983626047055
23:19000000-20000000	-1.61963166807186	3.46750931890695e-05	0.00014513952743508
23:2000000-3000000	1.02500944594112	0.00020051869615367	0.00065066132037392
23:25000000-26000000	-0.784764479424664	0.00413566363612523	0.00832951730152851
23:27000000-28000000	-0.682411351079254	0.0252867267100151	0.0357554079571903
23:29000000-30000000	0.671442453758214	0.0256372607252091	0.0360595947016003
23:3000000-4000000	1.16144870342851	3.67482671879908e-07	2.53301180343942e-06
23:32000000-33000000	0.814051127466966	0.00440934675338473	0.00873800825209071
23:34000000-35000000	1.22753673311193	6.3515930043345e-06	3.18945597787504e-05
23:35000000-36000000	1.49114294098905	1.1780110560619e-09	1.43313413412232e-08
23:36000000-37000000	0.651637592754185	0.00188874306683271	0.00433065658058508
23:37000000-38000000	1.21113279880595	1.61948275606256e-06	9.66250225040082e-06
23:38000000-39000000	1.19353833074289	0.00030082652126117	0.00091213949417818
23:39000000-40000000	0.878095281440372	0.00217711572791536	0.00484180387669781
23:41000000-42000000	0.93188140109912	0.0005239707359232	0.0014428733436551
23:42000000-43000000	1.1198512006094	0.00019223250660647	0.00062744279426858
23:43000000-44000000	1.43079410810299	1.59109612974618e-08	1.50916519860633e-07
23:44000000-45000000	0.812674849852951	0.00289525746995645	0.00620274111419307
23:45000000-46000000	1.94259953417696	8.4637849614183e-13	2.01650362557559e-11
23:46000000-47000000	1.20744617904325	4.22461915175286e-05	0.00017236333308619
24:0-1000000	0.824733238061161	0.0196069265140161	0.0297853467607131
24:1000000-2000000	2.37645829422576	8.11440833058788e-25	8.18635167411682e-23
24:10000000-11000000	1.03471397721755	7.9098475758771e-05	0.0002965532089331
24:12000000-13000000	-0.666598802418069	0.00876378609689702	0.0154375168159341
24:14000000-15000000	-0.935002052459526	0.00230219356981286	0.00508937372841371
24:15000000-16000000	-0.795200799852938	0.00661667718137476	0.0123202610766813
24:19000000-20000000	0.591226733947741	0.0358443275428248	0.0466334590169505
24:2000000-3000000	1.49635244522903	2.0638732127544e-07	1.50683483125111e-06
24:26000000-27000000	-0.667101980426111	0.0312901960952586	0.0418366032649
24:28000000-29000000	-0.701304351823557	0.0131112246016824	0.0215558775807089
24:3000000-4000000	1.49117871500271	2.24748187160964e-09	2.46945460883254e-08
24:37000000-38000000	0.771123297342925	0.0167883169385914	0.0263921749427037
24:4000000-5000000	0.668912532947667	0.0299325621270377	0.0406084874081629
24:53000000-54000000	1.35326327238684	8.38054559464549e-09	8.37867873722964e-08
24:56000000-57000000	0.935564128703164	0.00112188732507368	0.00277286754539214
24:57000000-58000000	0.971862863292263	0.00095380783185317	0.00240020601021425
24:58000000-59000000	1.36002131268786	7.54522517627574e-08	6.11192283142446e-07
24:59000000-60000000	1.29377709486787	6.92848283324518e-08	5.65360498293961e-07
24:60000000-61000000	1.13972666226173	7.55240083453953e-06	3.64404238497326e-05
24:61000000-62000000	0.790879163593292	0.0302949378129152	0.0409597686149802
25:0-1000000	1.01967070192763	0.0017142915482471	0.00402960370967873
25:1000000-2000000	1.85110684471264	8.54025111842285e-13	2.01650362557559e-11
25:12000000-13000000	-0.549605185285336	0.0254427485043397	0.0359225951022543
25:2000000-3000000	0.660585611377709	0.032853250580136	0.0436634547307023
25:27000000-28000000	0.863754258831557	0.0154312483450078	0.0246401008093116
25:3000000-4000000	1.67210899228724	3.43192784646236e-11	6.56653675089838e-10
25:32000000-33000000	0.915156370299543	0.00243047571628392	0.00532114807279424
25:33000000-34000000	0.754343648511214	0.0261524987061104	0.0366912856868292
25:36000000-37000000	0.976107898309321	5.78673155247944e-05	0.00022935147034823
25:38000000-39000000	1.30229083823564	3.59852238805157e-06	1.99673503188139e-05
25:39000000-40000000	1.52116545519115	4.96635191504549e-09	5.10316909536156e-08
25:4000000-5000000	2.07399484369326	1.5920027822326e-17	8.83364721223163e-16
25:40000000-41000000	2.52455448492793	2.88452556363233e-24	2.46239241134776e-22
25:41000000-42000000	1.91395176760848	1.62855585559958e-11	3.28598966473615e-10
25:5000000-6000000	1.69729701574385	9.92820919127929e-17	5.00811695830217e-15
25:6000000-7000000	0.821369634998017	0.00255946375553458	0.00556935667455152
25:7000000-8000000	1.23021504489791	6.3862740376632e-06	3.19242571293199e-05
25:9000000-10000000	1.04983011560157	7.04905647950677e-05	0.00026607856158371
26:1000000-2000000	1.86193490212322	2.17165878897324e-12	4.82000856310787e-11
26:19000000-20000000	-0.550458187458775	0.00502036452811953	0.00974349622055333
26:2000000-3000000	1.15608434406861	2.9890094526639e-05	0.00012660539757315
26:23000000-24000000	-0.945332119145576	0.00158356515293278	0.00375505504326928
26:27000000-28000000	0.908376169783289	0.00213706142737507	0.00478147130016248
26:3000000-4000000	1.83442515373071	1.71882714441017e-14	5.29853645915597e-13
26:31000000-32000000	0.588596247813017	0.0286683997915449	0.0393261249567314
26:32000000-33000000	1.02185304552398	0.00076458516986042	0.00199178517311401
26:33000000-34000000	0.837836992978364	0.00369728232298329	0.0075702383241833
26:36000000-37000000	1.51321861828808	6.92465839382923e-09	6.98605326790401e-08
26:37000000-38000000	0.689748236264822	0.0385678742492703	0.0493665558813105
26:4000000-5000000	1.07417957469447	0.00023962647157825	0.00075547196682715
26:42000000-43000000	0.714780794548896	0.0169062440356993	0.0264996476906943
26:43000000-44000000	1.09844141519012	6.86174910582359e-06	3.39948430368043e-05
26:44000000-45000000	1.05835471289697	0.00021943371171438	0.00069775691068109
26:45000000-46000000	1.44959083653906	1.26895131225968e-06	7.69520322376359e-06
26:46000000-47000000	1.23820675319896	2.30164196633238e-08	2.05988182918736e-07
26:47000000-48000000	1.00073170631096	0.00019174502727599	0.00062744279426858
26:48000000-49000000	0.82823822001845	0.00227460087206956	0.00503841225521811
26:49000000-50000000	1.04474137898204	0.00179568005616944	0.00416895576223692
26:5000000-6000000	1.41495725849435	1.15948254125498e-06	7.06999407625588e-06
26:6000000-7000000	1.11216160992252	0.00025670046913012	0.00079796652048076
26:7000000-8000000	1.24188647297616	1.58262910408901e-05	6.99731863539891e-05
27:0-1000000	0.729138131828473	0.0301749589800246	0.0408873544206922
27:1000000-2000000	1.89757917414976	1.46466873479351e-12	3.31718394894551e-11
27:11000000-12000000	0.880105822895559	0.00243101187020969	0.00532114807279424
27:15000000-16000000	-0.37924741641725	0.0278976227821215	0.0386028219393472
27:2000000-3000000	1.41998255760967	2.1779610989336e-07	1.57973744266156e-06
27:27000000-28000000	1.05657893457367	0.00020000316817312	0.00065066132037392
27:28000000-29000000	0.826775573705162	0.0207764923671012	0.0309122293976401
27:31000000-32000000	0.867874349073868	0.0135158196384791	0.0220252831362968
27:33000000-34000000	1.18770298055849	1.32009243466937e-06	7.96182712194294e-06
27:35000000-36000000	-0.822449406532673	0.00201636383886188	0.00454810017452107
27:36000000-37000000	0.734356919904597	0.0216218410002177	0.0317779547758629
27:37000000-38000000	1.08114595673149	0.00016375171373008	0.00055235231686508
27:38000000-39000000	0.753599693110019	0.0133663703815894	0.0218781210828495
27:39000000-40000000	1.47084205082342	2.61464332616575e-09	2.81709474123384e-08
27:4000000-5000000	0.70358100676088	0.0142665108884992	0.0231466366725375
27:43000000-44000000	0.752251920581222	0.0174063953310377	0.0270164962701516
27:5000000-6000000	1.57310904353515	4.87678505887608e-11	8.8721730481143e-10
27:6000000-7000000	1.36027103231758	5.27418320283868e-06	2.73852908960423e-05
27:7000000-8000000	1.01265287721132	0.00059411873406156	0.00159642830584567
27:8000000-9000000	1.36637602684012	4.56303962826551e-06	2.45817752887904e-05
28:0-1000000	1.26595162183878	7.47941084608752e-06	3.64048098512829e-05
28:1000000-2000000	1.57690406145685	1.48369944684775e-06	8.900213620234e-06
28:12000000-13000000	0.671904865655656	0.0256178467950069	0.0360595947016003
28:13000000-14000000	1.30202829218587	1.16758448198777e-07	8.99812550534262e-07
28:14000000-15000000	0.938043790089717	0.00011018653615486	0.00039318266851763
28:19000000-20000000	1.20762864935181	0.00053202515564418	0.00146142666289834
28:2000000-3000000	1.49452625566012	1.74409121594096e-09	1.99537113173852e-08
28:22000000-23000000	-1.1676842684525	1.96487741027374e-05	8.55109051333131e-05
28:26000000-27000000	0.618772500566369	0.030467109355165	0.0411325522488143
28:29000000-30000000	0.744929562389927	0.0186160588990782	0.0285197565406963
28:3000000-4000000	1.47254536346052	1.13746913645869e-07	8.82733906076258e-07
28:37000000-38000000	0.79729265536881	0.00952404033923448	0.016488814070389
28:38000000-39000000	0.889305607387394	6.87974565685128e-05	0.00026146632061561
28:40000000-41000000	1.00769869850603	0.00036947903172479	0.00107619518675218
28:41000000-42000000	1.25689224495594	2.26305696640628e-05	9.77211540457793e-05
28:42000000-43000000	1.55418723560684	5.32791889615963e-10	7.21057630406679e-09
28:43000000-44000000	1.03262643531482	9.78661884115148e-06	4.59147706069918e-05
28:5000000-6000000	-0.427108562504554	0.0246139468890813	0.0350646917723791
28:7000000-8000000	0.825206686657211	0.00384132451084077	0.00777905179508061
29:1000000-2000000	0.944883532159638	0.00101422976639815	0.00252931293853416
29:12000000-13000000	0.686790349613963	0.0155547608642776	0.024766052250495
29:13000000-14000000	0.666282857676491	0.0184461552495156	0.0283458806230054
29:2000000-3000000	1.22490867691459	6.51447827513692e-05	0.00025189756397015
29:23000000-24000000	-0.779437036419476	0.0118387151776048	0.0197251259957563
29:24000000-25000000	0.808866418649709	0.00760396930189791	0.0137572482626256
29:25000000-26000000	-0.696554037062702	0.0160539536554237	0.0254513128344177
29:26000000-27000000	-0.938306604942706	0.00200117757532838	0.00452303928384238
29:28000000-29000000	1.142185933678	0.00017674703299712	0.00058726198608805
29:3000000-4000000	1.10392136281512	0.00139596233627363	0.00336537583381955
29:33000000-34000000	1.0583675869828	9.87983581666708e-05	0.00036185395456981
29:34000000-35000000	0.664105032609485	0.0119703479618791	0.0198277279239382
29:43000000-44000000	0.785949417554928	0.0320450399380851	0.0427428734727051
29:44000000-45000000	0.680305786627115	0.0151696319901112	0.0242572631080451
29:47000000-48000000	1.88830969369804	1.51172213842203e-16	6.99015740988695e-15
29:48000000-49000000	1.99869434975056	4.97567582716729e-12	1.0826999725437e-10
29:49000000-50000000	2.42276716569822	2.56970666203656e-20	1.78233687345684e-18
29:5000000-6000000	0.685688123419744	0.0186319193738145	0.0285197565406963
29:50000000-51000000	1.46976636783472	3.8612090026949e-07	2.62882653554145e-06
29:6000000-7000000	0.711852209021121	0.00883107643741086	0.0155313965665514
29:7000000-8000000	0.941804261758823	0.00187566946154064	0.00430958450469555
29:8000000-9000000	0.822358300882356	0.00382313688626847	0.00776348745035262
